# Supplementary material for: Identification of phlebotomine sand flies (Diptera: Psychodidae) from leishmaniasis endemic areas in southeastern Mexico using DNA barcoding
Source: Ecol Evol. 2019 Nov 21;9(23):13543–54. doi: 10.1002/ece3.5811 (PMC6912917; doi:10.1002/ece3.5811)
Supplement: Supplementary file 2 [file ECE3-9-13543-s002.xlsx]

## Sheet: Sequence Data
Identification of phlebotomine sandflies (Diptera: Psychodidae) from Leishmaniasis endemic areas in South of Mexico using DNA barcoding
TableS1: Name and GenBank/BOLD ID of sequences used for the phylogenetic analysis. *BOLD ID
Species	GenBank Ascension	Country	Source
Aedes aegypti*	CUL121-14	Mexico	Outgroup
Bichromomyia flaviscutellata	KP112487	Brazil	Pinto et al 2015
Bichromomyia flaviscutellata	KP112488	Brazil	Pinto et al 2015
Bichromomyia olmeca bicolor	GU909492	Colombia	Unpublished
Bichromomyia olmeca olmeca	MK851274	Mexico	Present study
Brumptomyia hamata	KR907866	Colombia	Unpublished
Brumptomyia hamata	KR907865	Colombia	Unpublished
Brumptomyia mesai	MK851243	Mexico	Present study
Brumptomyia mesai	MK851244	Mexico	Present study
Brumptomyia mesai	MK851242	Mexico	Present study
Brumptomyia mesai	KR907864	Colombia	Unpublished
Brumptomyia mesai	GU909506	Colombia	Unpublished
Culex quinquefasciatus*	GBDCU652-12	Mexico	Outgroup
Dampfomyia beltrani|steatopyga	MK851246	Mexico	Present study
Dampfomyia beltrani|steatopyga	MK851245	Mexico	Present study
Dampfomyia deleoni	MK851250	Mexico	Present study
Dampfomyia deleoni	MK851249	Mexico	Present study
Dampfomyia deleoni	MK851253	Mexico	Present study
Dampfomyia deleoni	MK851252	Mexico	Present study
Dampfomyia deleoni	MK851251	Mexico	Present study
Gigantodax antarcticus*	LHSMI265-09	Argentina	Outgroup
Lutzomyia cruciata	MK851248	Mexico	Present study
Lutzomyia cruciata	MK851247	Mexico	Present study
Lutzomyia cruciata*	HNLUZ014-17	Honduras	Unpublished
Lutzomyia cruzi	KP112575	Brazil	Pinto et al 2015
Lutzomyia gomezi*	HNLUZ012-17	Honduras	Unpublished
Lutzomyia gomezi*	HNLUZ010-17	Honduras	Unpublished
Lutzomyia gomezi*	HNLUZ008-17	Honduras	Unpublished
Lutzomyia hartmanni	KC921258	Colombia	Contreras et al 2014
Lutzomyia hartmanni	KC921257	Colombia	Contreras et al 2014
Lutzomyia hartmanni	KC921256	Colombia	Contreras et al 2014
Lutzomyia hartmanni	KC921255	Colombia	Contreras et al 2014
Lutzomyia longipalpis	MK851268	Mexico	Present study
Lutzomyia longipalpis	MK851269	Mexico	Present study
Lutzomyia longipalpis	MK851270	Mexico	Present study
Lutzomyia longipalpis	MK851271	Mexico	Present study
Lutzomyia longipalpis	MK851272	Mexico	Present study
Lutzomyia longipalpis	MK851273	Mexico	Present study
Lutzomyia longipalpis	MK851255	Mexico	Present study
Lutzomyia longipalpis	MK851256	Mexico	Present study
Lutzomyia longipalpis	MK851257	Mexico	Present study
Lutzomyia longipalpis	MK851258	Mexico	Present study
Lutzomyia longipalpis	MK851259	Mexico	Present study
Lutzomyia longipalpis	MK851260	Mexico	Present study
Lutzomyia longipalpis	MK851261	Mexico	Present study
Lutzomyia longipalpis	MK851262	Mexico	Present study
Lutzomyia longipalpis	MK851263	Mexico	Present study
Lutzomyia longipalpis	MK851264	Mexico	Present study
Lutzomyia longipalpis	MK851254	Mexico	Present study
Lutzomyia longipalpis	MK851265	Mexico	Present study
Lutzomyia longipalpis	MK851266	Mexico	Present study
Lutzomyia longipalpis	MK851267	Mexico	Present study
Lutzomyia longipalpis	KP112586	Brazil	Pinto et al 2015
Lutzomyia longipalpis	KP112581	Brazil	Pinto et al 2015
Lutzomyia longipalpis	KP112594	Brazil	Pinto et al 2015
Lutzomyia longipalpis	KP112593	Brazil	Pinto et al 2015
Lutzomyia longipalpis	KP112590	Brazil	Pinto et al 2015
Lutzomyia longipalpis	KP112589	Brazil	Pinto et al 2015
Lutzomyia longipalpis	KP112587	Brazil	Pinto et al 2015
Lutzomyia longipalpis	KP112584	Brazil	Pinto et al 2015
Lutzomyia longipalpis	KP112580	Brazil	Pinto et al 2015
Lutzomyia longipalpis	KP112582	Brazil	Pinto et al 2015
Lutzomyia longipalpis	JN845539	Colombia	Unpublished
Lutzomyia longipalpis	JN845542	Colombia	Unpublished
Lutzomyia longipalpis	JN845541	Colombia	Unpublished
Lutzomyia longipalpis	MG234351	Brazil	Rodrigues et al 2018
Lutzomyia longipalpis	MG234350	Brazil	Rodrigues et al 2018
Lutzomyia longipalpis	MG234352	Brazil	Rodrigues et al 2018
Lutzomyia longipalpis*	MEXSM002-12	Mexico	Unpublished
Lutzomyia longipalpis*	HNLUZ005-17	Honduras	Unpublished
Lutzomyia longipalpis*	HNLUZ004-17	Honduras	Unpublished
Lutzomyia longipalpis*	MEXSM003-12	Mexico	Unpublished
Micropygomyia cayennensis cayennensis	GU909476	Colombia	Unpublished
Micropygomyia cayennensis cayennensis	GU909475	Colombia	Unpublished
Micropygomyia cayennensis cayennensis	GU909474	Colombia	Unpublished
Micropygomyia cayennensis cayennensis	GU909473	Colombia	Unpublished
Micropygomyia cayennensis cayennensis	GU909472	Colombia	Unpublished
Micropygomyia trinidadensis	MG234371	Brazil	Rodrigues et al 2018
Micropygomyia trinidadensis	MG234372	Brazil	Rodrigues et al 2018
Micropygomyia trinidadensis	MG234373	Brazil	Rodrigues et al 2018
Micropygomyia trinidadensis	MG234374	Brazil	Rodrigues et al 2018
Pintomyia evansi*	HNLUZ001-17	Honduras	Unpublished
Pintomyia ovallesi	JIABF237-16	Costa Rica	Hebert et al 2018
Pintomyia ovallesi	JIAAG160-16	Costa Rica	Hebert et al 2018
Pintomyia serrana	KR907859	Colombia	Unpublished
Pintomyia serrana	KR907858	Colombia	Unpublished
Pintomyia serrana	GU909501	Colombia	Unpublished
Pintomyia serrana	FJ437274	Peru	Cohnstaedt et al 2011
Psathyromyia abonnenci	GU909487	Colombia	Unpublished
Psathyromyia abonnenci	GU909486	Colombia	Unpublished
Psathyromyia abonnenci	GU909485	Colombia	Unpublished
Psathyromyia carpenteri	GU909445	Colombia	Unpublished
Psathyromyia shannoni	KC755381	USA	Florin and Rebollar-Tellez, 2013
Psathyromyia shannoni	KP112938	Brazil	Pinto et al 2015
Psathyromyia shannoni	KP112933	Brazil	Pinto et al 2015
Psathyromyia shannoni	KP112932	Brazil	Pinto et al 2015
Psathyromyia shannoni	KP112931	Brazil	Pinto et al 2015
Psathyromyia shannoni	KP112929	Brazil	Pinto et al 2015
Psathyromyia shannoni	KP112926	Brazil	Pinto et al 2015
Psathyromyia shannoni	KP112925	Brazil	Pinto et al 2015
Psathyromyia shannoni	KP112920	Brazil	Pinto et al 2015
Psathyromyia shannoni	KP112919	Brazil	Pinto et al 2015
Psathyromyia shannoni	MK851285	Mexico	Present study
Psathyromyia shannoni	MK851279	Mexico	Present study
Psathyromyia shannoni	MK851282	Mexico	Present study
Psathyromyia shannoni	MK851283	Mexico	Present study
Psathyromyia shannoni	MK851281	Mexico	Present study
Psathyromyia shannoni	MK851280	Mexico	Present study
Psathyromyia shannoni	MK851278	Mexico	Present study
Psathyromyia shannoni	MK851277	Mexico	Present study
Psathyromyia shannoni	MK851276	Mexico	Present study
Psathyromyia shannoni	MK851275	Mexico	Present study
Psathyromyia shannoni	MK851284	Mexico	Present study
Psathyromyia shannoni	KP112930	Brazil	Pinto et al 2015
Psathyromyia shannoni	GU909470	Colombia	Unpublished
Psathyromyia shannoni	KC755395	Mexico	Florin and Rebollar-Tellez, 2013
Psathyromyia shannoni	KC755396	Mexico	Florin and Rebollar-Tellez, 2013
Psathyromyia shannoni	KC755393	USA	Florin and Rebollar-Tellez, 2013
Psathyromyia shannoni	KC755380	USA	Florin and Rebollar-Tellez, 2013
Psathyromyia shannoni	KC755374	USA	Florin and Rebollar-Tellez, 2013
Psathyromyia shannoni	KC755371	USA	Florin and Rebollar-Tellez, 2013
Psathyromyia shannoni	KC755384	USA	Florin and Rebollar-Tellez, 2013
Psathyromyia shannoni	KC755382	USA	Florin and Rebollar-Tellez, 2013
Psathyromyia shannoni	KC755378	USA	Florin and Rebollar-Tellez, 2013
Psathyromyia shannoni	KC755377	USA	Florin and Rebollar-Tellez, 2013
Psathyromyia shannoni	KC755373	USA	Florin and Rebollar-Tellez, 2013
Psathyromyia shannoni	KC755372	USA	Florin and Rebollar-Tellez, 2013
Psathyromyia shannoni	KC755369	USA	Florin and Rebollar-Tellez, 2013
Psathyromyia shannoni	KC755366	USA	Florin and Rebollar-Tellez, 2013
Psathyromyia shannoni	JQ769141	USA	Florin and Rebollar-Tellez, 2013
Psathyromyia shannoni	KC755392	USA	Florin and Rebollar-Tellez, 2013
Psathyromyia shannoni	KC755387	USA	Florin and Rebollar-Tellez, 2013
Psathyromyia shannoni	KC755379	USA	Florin and Rebollar-Tellez, 2013
Psathyromyia shannoni	KC755376	USA	Florin and Rebollar-Tellez, 2013
Psathyromyia shannoni	KC755370	USA	Florin and Rebollar-Tellez, 2013
Psathyromyia shannoni	KC755368	USA	Florin and Rebollar-Tellez, 2013
Psathyromyia shannoni	KC755367	USA	Florin and Rebollar-Tellez, 2013
Psathyromyia shannoni	KC755391	USA	Florin and Rebollar-Tellez, 2013
Psathyromyia shannoni	KC755390	USA	Florin and Rebollar-Tellez, 2013
Psathyromyia shannoni	KC755389	USA	Florin and Rebollar-Tellez, 2013
Psathyromyia shannoni	KC755385	USA	Florin and Rebollar-Tellez, 2013
Psathyromyia shannoni	KC755383	USA	Florin and Rebollar-Tellez, 2013
Psathyromyia shannoni	KC755386	USA	Florin and Rebollar-Tellez, 2013
Psathyromyia shannoni	KC755397	Mexico	Florin and Rebollar-Tellez, 2013
Psathyromyia shannoni	KC755394	Mexico	Florin and Rebollar-Tellez, 2013
Psathyromyia shannoni	KP112915	Brazil	Pinto et al 2015
Psathyromyia shannoni	KP112913	Brazil	Pinto et al 2015
Psathyromyia shannoni	KP112911	Brazil	Pinto et al 2015
Psychodopygus panamensis	KT906092	Ecuador	Unpublished
Psychodopygus panamensis	KT906093	Ecuador	Unpublished
Psychodopygus panamensis	KT906094	Ecuador	Unpublished
Psychodopygus panamensis	KT906095	Ecuador	Unpublished
Psychodopygus panamensis	KT906096	Ecuador	Unpublished
Trichopygomyia triramula	KC921311	Colombia	Contreras et al 2014
Trichopygomyia triramula	KC921313	Colombia	Contreras et al 2014
Trichopygomyia triramula	KC921314	Colombia	Contreras et al 2014
Trichopygomyia triramula	KT906097	Ecuador	Unpublished
