# Supplementary material for: Identification of phlebotomine sand flies (Diptera: Psychodidae) from leishmaniasis endemic areas in southeastern Mexico using DNA barcoding
Source: Ecol Evol. 2019 Nov 21;9(23):13543–54. doi: 10.1002/ece3.5811 (PMC6912917; doi:10.1002/ece3.5811)
Supplement: Supplementary file 3 [file ECE3-9-13543-s003.xls]

## Sheet: Nucleotide Composition
Identification of phlebotomine sandflies (Diptera: Psychodidae) from Leishmaniasis endemic areas in South of Mexico using DNA barcoding
	Table S2: Nucleotide composition of the 44 phlebotomine sandfly cox1 sequences retrieved from Quintana Roo
Species name	GenBank ID	T(U)	C	A	G	Total	T-1	C-1	A-1	G-1	Pos #1	T-2	C-2	A-2	G-2	Pos #2	T-3	C-3	A-3	G-3	Pos #3
Bichromomyia olmeca olmeca	MK851274	38.8379	16.6667	28.7462	15.7492	654	26.1468	16.055	29.3578	28.4404	218	42.6606	26.6055	13.7615	16.9725	218	47.7064	7.33945	43.1193	1.83486	218
Brumptomyia mesai	MK851242	35.1682	18.5015	29.9694	16.3609	654	22.0183	19.2661	28.4404	30.2752	218	42.2018	27.0642	13.7615	16.9725	218	41.2844	9.17431	47.7064	1.83486	218
Brumptomyia mesai	MK851244	36.0967	18.6528	29.7064	15.544	579	22.2798	19.6891	28.4974	29.5337	193	42.487	27.4611	14.5078	15.544	193	43.5233	8.80829	46.114	1.5544	193
Brumptomyia mesai	MK851243	36.1111	17.4837	29.5752	16.8301	612	21.5686	17.6471	29.4118	31.3725	204	43.6275	26.4706	12.7451	17.1569	204	43.1373	8.33333	46.5686	1.96078	204
Dampfomyia beltrani|steatopyga	MK851245	33.0275	23.2416	27.8287	15.9021	654	22.0183	19.2661	29.3578	29.3578	218	42.6606	26.6055	13.7615	16.9725	218	34.4037	23.8532	40.367	1.37615	218
Dampfomyia beltrani|steatopyga	MK851246	33.1804	23.2416	27.9817	15.5963	654	22.4771	19.2661	29.8165	28.4404	218	42.6606	26.6055	13.7615	16.9725	218	34.4037	23.8532	40.367	1.37615	218
Dampfomyia deleoni	MK851251	38.685	16.8196	29.052	15.4434	654	24.3119	17.4312	29.3578	28.8991	218	42.6606	26.6055	13.7615	16.9725	218	49.0826	6.42202	44.0367	0.458716	218
Dampfomyia deleoni	MK851252	38.8974	16.6922	28.9433	15.4671	653	24.7706	16.9725	29.3578	28.8991	218	42.8571	26.7281	13.3641	17.0507	217	49.0826	6.42202	44.0367	0.458716	218
Dampfomyia deleoni	MK851253	38.5321	16.6667	29.052	15.7492	654	24.3119	17.4312	29.3578	28.8991	218	42.2018	26.1468	13.7615	17.8899	218	49.0826	6.42202	44.0367	0.458716	218
Dampfomyia deleoni	MK851249	38.8379	16.6667	29.052	15.4434	654	24.7706	16.9725	29.3578	28.8991	218	42.6606	26.6055	13.7615	16.9725	218	49.0826	6.42202	44.0367	0.458716	218
Dampfomyia deleoni	MK851250	38.8379	16.6667	29.052	15.4434	654	24.7706	16.9725	29.3578	28.8991	218	42.6606	26.6055	13.7615	16.9725	218	49.0826	6.42202	44.0367	0.458716	218
Lutzomyia cruciata	MK851248	38.1847	16.7449	27.3865	17.6839	639	23.0047	16.9014	29.108	30.9859	213	42.723	27.23	12.6761	17.3709	213	48.8263	6.10329	40.3756	4.69484	213
Lutzomyia cruciata	MK851247	38.3792	16.6667	28.4404	16.5138	654	23.8532	17.4312	28.8991	29.8165	218	42.6606	26.6055	13.7615	16.9725	218	48.6239	5.9633	42.6606	2.75229	218
Lutzomyia longipalpis	MK851267	38.0734	16.9725	28.5933	16.3609	654	26.6055	15.1376	28.8991	29.3578	218	42.6606	26.6055	13.7615	16.9725	218	44.9541	9.17431	43.1193	2.75229	218
Lutzomyia longipalpis	MK851266	38.0734	16.9725	28.8991	16.055	654	26.6055	15.1376	28.8991	29.3578	218	42.6606	26.6055	13.7615	16.9725	218	44.9541	9.17431	44.0367	1.83486	218
Lutzomyia longipalpis	MK851265	38.0734	16.9725	28.2875	16.6667	654	26.6055	15.1376	28.8991	29.3578	218	42.6606	26.6055	13.7615	16.9725	218	44.9541	9.17431	42.2018	3.66972	218
Lutzomyia longipalpis	MK851254	38.0734	16.9725	28.7462	16.208	654	26.6055	15.1376	28.8991	29.3578	218	42.6606	26.6055	13.7615	16.9725	218	44.9541	9.17431	43.578	2.29358	218
Lutzomyia longipalpis	MK851264	38.1317	17.1516	28.4839	16.2328	653	26.6055	15.5963	28.8991	28.8991	218	42.8571	26.7281	13.3641	17.0507	217	44.9541	9.17431	43.1193	2.75229	218
Lutzomyia longipalpis	MK851263	38.0734	16.9725	28.7462	16.208	654	26.6055	15.1376	28.8991	29.3578	218	42.6606	26.6055	13.7615	16.9725	218	44.9541	9.17431	43.578	2.29358	218
Lutzomyia longipalpis	MK851262	38.0734	16.9725	28.8991	16.055	654	26.6055	15.1376	28.8991	29.3578	218	42.6606	26.6055	13.7615	16.9725	218	44.9541	9.17431	44.0367	1.83486	218
Lutzomyia longipalpis	MK851261	37.9205	17.1254	28.4404	16.5138	654	26.6055	15.1376	28.8991	29.3578	218	42.6606	26.6055	13.7615	16.9725	218	44.4954	9.63303	42.6606	3.21101	218
Lutzomyia longipalpis	MK851260	38.0734	16.9725	29.052	15.9021	654	26.6055	15.1376	28.8991	29.3578	218	42.6606	26.6055	13.7615	16.9725	218	44.9541	9.17431	44.4954	1.37615	218
Lutzomyia longipalpis	MK851259	37.9205	17.1254	28.7462	16.208	654	26.6055	15.1376	28.8991	29.3578	218	42.6606	26.6055	13.7615	16.9725	218	44.4954	9.63303	43.578	2.29358	218
Lutzomyia longipalpis	MK851258	37.9205	17.1254	28.5933	16.3609	654	26.6055	15.1376	28.8991	29.3578	218	42.6606	26.6055	13.7615	16.9725	218	44.4954	9.63303	43.1193	2.75229	218
Lutzomyia longipalpis	MK851257	38.2263	16.8196	28.7462	16.208	654	27.0642	14.6789	28.8991	29.3578	218	42.6606	26.6055	13.7615	16.9725	218	44.9541	9.17431	43.578	2.29358	218
Lutzomyia longipalpis	MK851256	37.9205	17.1254	28.8991	16.055	654	26.6055	15.1376	28.8991	29.3578	218	42.6606	26.6055	13.7615	16.9725	218	44.4954	9.63303	44.0367	1.83486	218
Lutzomyia longipalpis	MK851255	38.0734	16.9725	28.8991	16.055	654	26.6055	15.1376	28.8991	29.3578	218	42.6606	26.6055	13.7615	16.9725	218	44.9541	9.17431	44.0367	1.83486	218
Lutzomyia longipalpis	MK851273	37.6147	17.4312	28.7462	16.208	654	26.1468	15.5963	28.8991	29.3578	218	42.6606	26.6055	13.7615	16.9725	218	44.0367	10.0917	43.578	2.29358	218
Lutzomyia longipalpis	MK851272	37.9205	17.1254	28.7462	16.208	654	26.6055	15.1376	28.8991	29.3578	218	42.6606	26.6055	13.7615	16.9725	218	44.4954	9.63303	43.578	2.29358	218
Lutzomyia longipalpis	MK851271	37.9205	17.1254	28.5933	16.3609	654	26.6055	15.1376	28.8991	29.3578	218	42.6606	26.6055	13.7615	16.9725	218	44.4954	9.63303	43.1193	2.75229	218
Lutzomyia longipalpis	MK851270	37.9205	17.1254	28.7462	16.208	654	26.6055	15.1376	28.8991	29.3578	218	42.6606	26.6055	13.7615	16.9725	218	44.4954	9.63303	43.578	2.29358	218
Lutzomyia longipalpis	MK851269	38.2263	16.8196	28.7462	16.208	654	27.0642	14.6789	28.8991	29.3578	218	42.6606	26.6055	13.7615	16.9725	218	44.9541	9.17431	43.578	2.29358	218
Lutzomyia longipalpis	MK851268	38.2263	16.8196	28.7462	16.208	654	26.6055	15.1376	28.8991	29.3578	218	42.6606	26.6055	13.7615	16.9725	218	45.4128	8.7156	43.578	2.29358	218
Psathyromyia shannoni	MK851284	37.3786	19.9029	27.1845	15.534	618	24.6377	17.3913	28.5024	29.4686	207	43.6893	27.1845	12.6214	16.5049	206	43.9024	15.122	40.4878	0.487805	205
Psathyromyia shannoni	MK851275	36.6972	20.0306	27.6758	15.5963	654	24.3119	18.3486	27.9817	29.3578	218	42.6606	26.6055	13.7615	16.9725	218	43.1193	15.1376	41.2844	0.458716	218
Psathyromyia shannoni	MK851276	37.1429	19.5238	27.1429	16.1905	630	24.2857	17.1429	28.5714	30	210	42.8571	27.1429	12.381	17.619	210	44.2857	14.2857	40.4762	0.952381	210
Psathyromyia shannoni	MK851277	36.5741	19.7531	27.1605	16.5123	648	24.537	17.5926	28.2407	29.6296	216	42.5926	26.8519	13.4259	17.1296	216	42.5926	14.8148	39.8148	2.77778	216
Psathyromyia shannoni	MK851278	36.6972	20.0306	27.5229	15.7492	654	24.3119	18.3486	27.9817	29.3578	218	42.6606	26.6055	13.7615	16.9725	218	43.1193	15.1376	40.8257	0.917431	218
Psathyromyia shannoni	MK851280	36.6972	20.0306	27.37	15.9021	654	24.3119	18.3486	27.9817	29.3578	218	42.6606	26.6055	13.7615	16.9725	218	43.1193	15.1376	40.367	1.37615	218
Psathyromyia shannoni	MK851281	37.0192	19.391	27.0833	16.5064	624	24.5192	16.8269	28.3654	30.2885	208	43.0622	26.7943	12.4402	17.7033	209	43.4783	14.4928	40.5797	1.44928	207
Psathyromyia shannoni	MK851283	35.5191	19.9454	28.1421	16.3934	366	23.7705	18.8525	28.6885	28.6885	122	41.8033	25.4098	14.7541	18.0328	122	40.9836	15.5738	40.9836	2.45902	122
Psathyromyia shannoni	MK851282	36.6972	20.0306	27.37	15.9021	654	24.3119	18.3486	27.9817	29.3578	218	42.6606	26.6055	13.7615	16.9725	218	43.1193	15.1376	40.367	1.37615	218
Psathyromyia shannoni	MK851279	36.5443	20.1835	27.37	15.9021	654	24.3119	18.3486	27.9817	29.3578	218	42.6606	26.6055	13.7615	16.9725	218	42.6606	15.5963	40.367	1.37615	218
Psathyromyia shannoni	MK851285	36.7647	20.2614	27.7778	15.1961	612	23.5294	19.1176	28.4314	28.9216	204	42.6471	26.9608	14.2157	16.1765	204	44.1176	14.7059	40.6863	0.490196	204
Avg.		37.4575	18.0288	28.4342	16.0795	641.273	25.1621	16.6153	28.8296	29.393	213.795	42.6901	26.6667	13.6417	17.0016	213.75	44.5236	10.8039	42.8328	1.83964	213.727
