# Supplementary material for: Identification of phlebotomine sand flies (Diptera: Psychodidae) from leishmaniasis endemic areas in southeastern Mexico using DNA barcoding
Source: Ecol Evol. 2019 Nov 21;9(23):13543–54. doi: 10.1002/ece3.5811 (PMC6912917; doi:10.1002/ece3.5811)
Supplement: Supplementary file 4 [file ECE3-9-13543-s004.xls]

## Sheet: MatrixOutput
Identification of phlebotomine sandflies (Diptera: Psychodidae) from Leishmaniasis endemic areas in South of Mexico using DNA barcoding
Table S3: Pairwise distance anaylsis (K2P model) of collected sequences in the current study
Species 1	Species 2	Dist
Psathyromyia shannoni MK851284	Psathyromyia shannoni MK851275	0
Psathyromyia shannoni MK851284	Psathyromyia shannoni MK851276	0
Psathyromyia shannoni MK851275	Psathyromyia shannoni MK851276	0
Psathyromyia shannoni MK851284	Psathyromyia shannoni MK851278	0
Psathyromyia shannoni MK851275	Psathyromyia shannoni MK851278	0
Psathyromyia shannoni MK851276	Psathyromyia shannoni MK851278	0
Brumptomyia mesai MK851242	Brumptomyia mesai MK851244	0
Psathyromyia shannoni MK851281	Psathyromyia shannoni MK851279	0
Psathyromyia shannoni MK851284	Psathyromyia shannoni MK851285	0
Psathyromyia shannoni MK851275	Psathyromyia shannoni MK851285	0
Psathyromyia shannoni MK851276	Psathyromyia shannoni MK851285	0
Psathyromyia shannoni MK851278	Psathyromyia shannoni MK851285	0
Lutzomyia longipalpis MK851266	Lutzomyia longipalpis MK851254	0
Lutzomyia longipalpis MK851267	Lutzomyia longipalpis MK851264	0
Lutzomyia longipalpis MK851266	Lutzomyia longipalpis MK851262	0
Lutzomyia longipalpis MK851254	Lutzomyia longipalpis MK851262	0
Lutzomyia longipalpis MK851266	Lutzomyia longipalpis MK851260	0
Lutzomyia longipalpis MK851254	Lutzomyia longipalpis MK851260	0
Lutzomyia longipalpis MK851262	Lutzomyia longipalpis MK851260	0
Lutzomyia longipalpis MK851267	Lutzomyia longipalpis MK851259	0
Lutzomyia longipalpis MK851264	Lutzomyia longipalpis MK851259	0
Lutzomyia longipalpis MK851267	Lutzomyia longipalpis MK851257	0
Lutzomyia longipalpis MK851264	Lutzomyia longipalpis MK851257	0
Lutzomyia longipalpis MK851259	Lutzomyia longipalpis MK851257	0
Lutzomyia longipalpis MK851267	Lutzomyia longipalpis MK851256	0
Lutzomyia longipalpis MK851264	Lutzomyia longipalpis MK851256	0
Lutzomyia longipalpis MK851259	Lutzomyia longipalpis MK851256	0
Lutzomyia longipalpis MK851257	Lutzomyia longipalpis MK851256	0
Lutzomyia longipalpis MK851266	Lutzomyia longipalpis MK851255	0
Lutzomyia longipalpis MK851254	Lutzomyia longipalpis MK851255	0
Lutzomyia longipalpis MK851262	Lutzomyia longipalpis MK851255	0
Lutzomyia longipalpis MK851260	Lutzomyia longipalpis MK851255	0
Lutzomyia longipalpis MK851267	Lutzomyia longipalpis MK851272	0
Lutzomyia longipalpis MK851264	Lutzomyia longipalpis MK851272	0
Lutzomyia longipalpis MK851259	Lutzomyia longipalpis MK851272	0
Lutzomyia longipalpis MK851257	Lutzomyia longipalpis MK851272	0
Lutzomyia longipalpis MK851256	Lutzomyia longipalpis MK851272	0
Lutzomyia longipalpis MK851266	Lutzomyia longipalpis MK851270	0
Lutzomyia longipalpis MK851254	Lutzomyia longipalpis MK851270	0
Lutzomyia longipalpis MK851262	Lutzomyia longipalpis MK851270	0
Lutzomyia longipalpis MK851260	Lutzomyia longipalpis MK851270	0
Lutzomyia longipalpis MK851255	Lutzomyia longipalpis MK851270	0
Lutzomyia longipalpis MK851267	Lutzomyia longipalpis MK851269	0
Lutzomyia longipalpis MK851264	Lutzomyia longipalpis MK851269	0
Lutzomyia longipalpis MK851259	Lutzomyia longipalpis MK851269	0
Lutzomyia longipalpis MK851257	Lutzomyia longipalpis MK851269	0
Lutzomyia longipalpis MK851256	Lutzomyia longipalpis MK851269	0
Lutzomyia longipalpis MK851272	Lutzomyia longipalpis MK851269	0
Lutzomyia longipalpis MK851266	Lutzomyia longipalpis MK851268	0
Lutzomyia longipalpis MK851254	Lutzomyia longipalpis MK851268	0
Lutzomyia longipalpis MK851262	Lutzomyia longipalpis MK851268	0
Lutzomyia longipalpis MK851260	Lutzomyia longipalpis MK851268	0
Lutzomyia longipalpis MK851255	Lutzomyia longipalpis MK851268	0
Lutzomyia longipalpis MK851270	Lutzomyia longipalpis MK851268	0
Dampfomyia deleoni MK851252	Dampfomyia deleoni MK851253	0
Dampfomyia deleoni MK851252	Dampfomyia deleoni MK851249	0
Dampfomyia deleoni MK851253	Dampfomyia deleoni MK851249	0
Dampfomyia deleoni MK851252	Dampfomyia deleoni MK851250	0
Dampfomyia deleoni MK851253	Dampfomyia deleoni MK851250	0
Dampfomyia deleoni MK851249	Dampfomyia deleoni MK851250	0
Psathyromyia shannoni MK851284	Psathyromyia shannoni MK851283	0.00303721
Psathyromyia shannoni MK851275	Psathyromyia shannoni MK851283	0.00303721
Psathyromyia shannoni MK851276	Psathyromyia shannoni MK851283	0.00303721
Psathyromyia shannoni MK851278	Psathyromyia shannoni MK851283	0.00303721
Psathyromyia shannoni MK851283	Psathyromyia shannoni MK851285	0.00303721
Dampfomyia beltrani|steatopyga MK851245	Dampfomyia beltrani|steatopyga MK851246	0.00303952
Psathyromyia shannoni MK851284	Psathyromyia shannoni MK851282	0.00303952
Psathyromyia shannoni MK851275	Psathyromyia shannoni MK851282	0.00303952
Psathyromyia shannoni MK851276	Psathyromyia shannoni MK851282	0.00303952
Psathyromyia shannoni MK851278	Psathyromyia shannoni MK851282	0.00303952
Psathyromyia shannoni MK851282	Psathyromyia shannoni MK851285	0.00303952
Lutzomyia longipalpis MK851267	Lutzomyia longipalpis MK851266	0.00303952
Lutzomyia longipalpis MK851267	Lutzomyia longipalpis MK851254	0.00303952
Lutzomyia longipalpis MK851266	Lutzomyia longipalpis MK851264	0.00303952
Lutzomyia longipalpis MK851254	Lutzomyia longipalpis MK851264	0.00303952
Lutzomyia longipalpis MK851266	Lutzomyia longipalpis MK851263	0.00303952
Lutzomyia longipalpis MK851254	Lutzomyia longipalpis MK851263	0.00303952
Lutzomyia longipalpis MK851267	Lutzomyia longipalpis MK851262	0.00303952
Lutzomyia longipalpis MK851264	Lutzomyia longipalpis MK851262	0.00303952
Lutzomyia longipalpis MK851263	Lutzomyia longipalpis MK851262	0.00303952
Lutzomyia longipalpis MK851267	Lutzomyia longipalpis MK851260	0.00303952
Lutzomyia longipalpis MK851264	Lutzomyia longipalpis MK851260	0.00303952
Lutzomyia longipalpis MK851263	Lutzomyia longipalpis MK851260	0.00303952
Lutzomyia longipalpis MK851266	Lutzomyia longipalpis MK851259	0.00303952
Lutzomyia longipalpis MK851254	Lutzomyia longipalpis MK851259	0.00303952
Lutzomyia longipalpis MK851262	Lutzomyia longipalpis MK851259	0.00303952
Lutzomyia longipalpis MK851260	Lutzomyia longipalpis MK851259	0.00303952
Lutzomyia longipalpis MK851267	Lutzomyia longipalpis MK851258	0.00303952
Lutzomyia longipalpis MK851264	Lutzomyia longipalpis MK851258	0.00303952
Lutzomyia longipalpis MK851259	Lutzomyia longipalpis MK851258	0.00303952
Dampfomyia deleoni MK851251	Dampfomyia deleoni MK851252	0.00303952
Lutzomyia longipalpis MK851266	Lutzomyia longipalpis MK851257	0.00303952
Lutzomyia longipalpis MK851254	Lutzomyia longipalpis MK851257	0.00303952
Lutzomyia longipalpis MK851262	Lutzomyia longipalpis MK851257	0.00303952
Lutzomyia longipalpis MK851260	Lutzomyia longipalpis MK851257	0.00303952
Lutzomyia longipalpis MK851258	Lutzomyia longipalpis MK851257	0.00303952
Lutzomyia longipalpis MK851266	Lutzomyia longipalpis MK851256	0.00303952
Lutzomyia longipalpis MK851254	Lutzomyia longipalpis MK851256	0.00303952
Lutzomyia longipalpis MK851262	Lutzomyia longipalpis MK851256	0.00303952
Lutzomyia longipalpis MK851260	Lutzomyia longipalpis MK851256	0.00303952
Lutzomyia longipalpis MK851258	Lutzomyia longipalpis MK851256	0.00303952
Lutzomyia longipalpis MK851267	Lutzomyia longipalpis MK851255	0.00303952
Lutzomyia longipalpis MK851264	Lutzomyia longipalpis MK851255	0.00303952
Lutzomyia longipalpis MK851263	Lutzomyia longipalpis MK851255	0.00303952
Lutzomyia longipalpis MK851259	Lutzomyia longipalpis MK851255	0.00303952
Lutzomyia longipalpis MK851257	Lutzomyia longipalpis MK851255	0.00303952
Lutzomyia longipalpis MK851256	Lutzomyia longipalpis MK851255	0.00303952
Lutzomyia longipalpis MK851267	Lutzomyia longipalpis MK851273	0.00303952
Lutzomyia longipalpis MK851264	Lutzomyia longipalpis MK851273	0.00303952
Lutzomyia longipalpis MK851259	Lutzomyia longipalpis MK851273	0.00303952
Lutzomyia longipalpis MK851257	Lutzomyia longipalpis MK851273	0.00303952
Lutzomyia longipalpis MK851256	Lutzomyia longipalpis MK851273	0.00303952
Lutzomyia longipalpis MK851266	Lutzomyia longipalpis MK851272	0.00303952
Lutzomyia longipalpis MK851254	Lutzomyia longipalpis MK851272	0.00303952
Lutzomyia longipalpis MK851262	Lutzomyia longipalpis MK851272	0.00303952
Lutzomyia longipalpis MK851260	Lutzomyia longipalpis MK851272	0.00303952
Lutzomyia longipalpis MK851258	Lutzomyia longipalpis MK851272	0.00303952
Lutzomyia longipalpis MK851255	Lutzomyia longipalpis MK851272	0.00303952
Lutzomyia longipalpis MK851273	Lutzomyia longipalpis MK851272	0.00303952
Lutzomyia longipalpis MK851267	Lutzomyia longipalpis MK851271	0.00303952
Lutzomyia longipalpis MK851264	Lutzomyia longipalpis MK851271	0.00303952
Lutzomyia longipalpis MK851263	Lutzomyia longipalpis MK851271	0.00303952
Lutzomyia longipalpis MK851259	Lutzomyia longipalpis MK851271	0.00303952
Lutzomyia longipalpis MK851257	Lutzomyia longipalpis MK851271	0.00303952
Lutzomyia longipalpis MK851256	Lutzomyia longipalpis MK851271	0.00303952
Lutzomyia longipalpis MK851272	Lutzomyia longipalpis MK851271	0.00303952
Lutzomyia longipalpis MK851267	Lutzomyia longipalpis MK851270	0.00303952
Lutzomyia longipalpis MK851264	Lutzomyia longipalpis MK851270	0.00303952
Lutzomyia longipalpis MK851263	Lutzomyia longipalpis MK851270	0.00303952
Lutzomyia longipalpis MK851259	Lutzomyia longipalpis MK851270	0.00303952
Lutzomyia longipalpis MK851257	Lutzomyia longipalpis MK851270	0.00303952
Lutzomyia longipalpis MK851256	Lutzomyia longipalpis MK851270	0.00303952
Lutzomyia longipalpis MK851272	Lutzomyia longipalpis MK851270	0.00303952
Lutzomyia longipalpis MK851266	Lutzomyia longipalpis MK851269	0.00303952
Lutzomyia longipalpis MK851254	Lutzomyia longipalpis MK851269	0.00303952
Lutzomyia longipalpis MK851262	Lutzomyia longipalpis MK851269	0.00303952
Lutzomyia longipalpis MK851260	Lutzomyia longipalpis MK851269	0.00303952
Lutzomyia longipalpis MK851258	Lutzomyia longipalpis MK851269	0.00303952
Lutzomyia longipalpis MK851255	Lutzomyia longipalpis MK851269	0.00303952
Lutzomyia longipalpis MK851273	Lutzomyia longipalpis MK851269	0.00303952
Lutzomyia longipalpis MK851271	Lutzomyia longipalpis MK851269	0.00303952
Lutzomyia longipalpis MK851270	Lutzomyia longipalpis MK851269	0.00303952
Lutzomyia longipalpis MK851267	Lutzomyia longipalpis MK851268	0.00303952
Lutzomyia longipalpis MK851264	Lutzomyia longipalpis MK851268	0.00303952
Lutzomyia longipalpis MK851263	Lutzomyia longipalpis MK851268	0.00303952
Lutzomyia longipalpis MK851259	Lutzomyia longipalpis MK851268	0.00303952
Lutzomyia longipalpis MK851257	Lutzomyia longipalpis MK851268	0.00303952
Lutzomyia longipalpis MK851256	Lutzomyia longipalpis MK851268	0.00303952
Lutzomyia longipalpis MK851272	Lutzomyia longipalpis MK851268	0.00303952
Lutzomyia longipalpis MK851269	Lutzomyia longipalpis MK851268	0.00303952
Dampfomyia deleoni MK851251	Dampfomyia deleoni MK851253	0.00303952
Dampfomyia deleoni MK851251	Dampfomyia deleoni MK851249	0.00303952
Dampfomyia deleoni MK851251	Dampfomyia deleoni MK851250	0.00303952
Psathyromyia shannoni MK851283	Psathyromyia shannoni MK851282	0.006086
Psathyromyia shannoni MK851284	Psathyromyia shannoni MK851280	0.00609764
Psathyromyia shannoni MK851275	Psathyromyia shannoni MK851280	0.00609764
Psathyromyia shannoni MK851276	Psathyromyia shannoni MK851280	0.00609764
Psathyromyia shannoni MK851278	Psathyromyia shannoni MK851280	0.00609764
Psathyromyia shannoni MK851284	Psathyromyia shannoni MK851281	0.00609764
Psathyromyia shannoni MK851275	Psathyromyia shannoni MK851281	0.00609764
Psathyromyia shannoni MK851276	Psathyromyia shannoni MK851281	0.00609764
Psathyromyia shannoni MK851278	Psathyromyia shannoni MK851281	0.00609764
Psathyromyia shannoni MK851280	Psathyromyia shannoni MK851281	0.00609764
Psathyromyia shannoni MK851284	Psathyromyia shannoni MK851279	0.00609764
Psathyromyia shannoni MK851275	Psathyromyia shannoni MK851279	0.00609764
Psathyromyia shannoni MK851276	Psathyromyia shannoni MK851279	0.00609764
Psathyromyia shannoni MK851278	Psathyromyia shannoni MK851279	0.00609764
Psathyromyia shannoni MK851280	Psathyromyia shannoni MK851279	0.00609764
Psathyromyia shannoni MK851280	Psathyromyia shannoni MK851285	0.00609764
Psathyromyia shannoni MK851281	Psathyromyia shannoni MK851285	0.00609764
Psathyromyia shannoni MK851279	Psathyromyia shannoni MK851285	0.00609764
Lutzomyia longipalpis MK851267	Lutzomyia longipalpis MK851265	0.00609764
Lutzomyia longipalpis MK851265	Lutzomyia longipalpis MK851264	0.00609764
Lutzomyia longipalpis MK851267	Lutzomyia longipalpis MK851263	0.00609764
Lutzomyia longipalpis MK851264	Lutzomyia longipalpis MK851263	0.00609764
Lutzomyia longipalpis MK851267	Lutzomyia longipalpis MK851261	0.00609764
Lutzomyia longipalpis MK851264	Lutzomyia longipalpis MK851261	0.00609764
Lutzomyia longipalpis MK851265	Lutzomyia longipalpis MK851259	0.00609764
Lutzomyia longipalpis MK851263	Lutzomyia longipalpis MK851259	0.00609764
Lutzomyia longipalpis MK851261	Lutzomyia longipalpis MK851259	0.00609764
Lutzomyia longipalpis MK851266	Lutzomyia longipalpis MK851258	0.00609764
Lutzomyia longipalpis MK851254	Lutzomyia longipalpis MK851258	0.00609764
Lutzomyia longipalpis MK851262	Lutzomyia longipalpis MK851258	0.00609764
Lutzomyia longipalpis MK851260	Lutzomyia longipalpis MK851258	0.00609764
Lutzomyia longipalpis MK851265	Lutzomyia longipalpis MK851257	0.00609764
Lutzomyia longipalpis MK851263	Lutzomyia longipalpis MK851257	0.00609764
Lutzomyia longipalpis MK851261	Lutzomyia longipalpis MK851257	0.00609764
Lutzomyia longipalpis MK851265	Lutzomyia longipalpis MK851256	0.00609764
Lutzomyia longipalpis MK851263	Lutzomyia longipalpis MK851256	0.00609764
Lutzomyia longipalpis MK851261	Lutzomyia longipalpis MK851256	0.00609764
Lutzomyia longipalpis MK851258	Lutzomyia longipalpis MK851255	0.00609764
Lutzomyia longipalpis MK851266	Lutzomyia longipalpis MK851273	0.00609764
Lutzomyia longipalpis MK851254	Lutzomyia longipalpis MK851273	0.00609764
Lutzomyia longipalpis MK851262	Lutzomyia longipalpis MK851273	0.00609764
Lutzomyia longipalpis MK851260	Lutzomyia longipalpis MK851273	0.00609764
Lutzomyia longipalpis MK851258	Lutzomyia longipalpis MK851273	0.00609764
Lutzomyia longipalpis MK851255	Lutzomyia longipalpis MK851273	0.00609764
Lutzomyia longipalpis MK851265	Lutzomyia longipalpis MK851272	0.00609764
Lutzomyia longipalpis MK851263	Lutzomyia longipalpis MK851272	0.00609764
Lutzomyia longipalpis MK851261	Lutzomyia longipalpis MK851272	0.00609764
Lutzomyia longipalpis MK851266	Lutzomyia longipalpis MK851271	0.00609764
Lutzomyia longipalpis MK851254	Lutzomyia longipalpis MK851271	0.00609764
Lutzomyia longipalpis MK851262	Lutzomyia longipalpis MK851271	0.00609764
Lutzomyia longipalpis MK851260	Lutzomyia longipalpis MK851271	0.00609764
Lutzomyia longipalpis MK851258	Lutzomyia longipalpis MK851271	0.00609764
Lutzomyia longipalpis MK851255	Lutzomyia longipalpis MK851271	0.00609764
Lutzomyia longipalpis MK851273	Lutzomyia longipalpis MK851271	0.00609764
Lutzomyia longipalpis MK851258	Lutzomyia longipalpis MK851270	0.00609764
Lutzomyia longipalpis MK851273	Lutzomyia longipalpis MK851270	0.00609764
Lutzomyia longipalpis MK851271	Lutzomyia longipalpis MK851270	0.00609764
Lutzomyia longipalpis MK851265	Lutzomyia longipalpis MK851269	0.00609764
Lutzomyia longipalpis MK851263	Lutzomyia longipalpis MK851269	0.00609764
Lutzomyia longipalpis MK851261	Lutzomyia longipalpis MK851269	0.00609764
Lutzomyia longipalpis MK851258	Lutzomyia longipalpis MK851268	0.00609764
Lutzomyia longipalpis MK851273	Lutzomyia longipalpis MK851268	0.00609764
Lutzomyia longipalpis MK851271	Lutzomyia longipalpis MK851268	0.00609764
Brumptomyia mesai MK851243	Brumptomyia mesai MK851242	0.0091535
Psathyromyia shannoni MK851280	Psathyromyia shannoni MK851283	0.0091535
Psathyromyia shannoni MK851281	Psathyromyia shannoni MK851283	0.0091535
Brumptomyia mesai MK851243	Brumptomyia mesai MK851244	0.0091535
Psathyromyia shannoni MK851283	Psathyromyia shannoni MK851279	0.0091535
Psathyromyia shannoni MK851280	Psathyromyia shannoni MK851282	0.00917457
Psathyromyia shannoni MK851281	Psathyromyia shannoni MK851282	0.00917457
Psathyromyia shannoni MK851282	Psathyromyia shannoni MK851279	0.00917457
Lutzomyia longipalpis MK851266	Lutzomyia longipalpis MK851265	0.00917457
Lutzomyia longipalpis MK851265	Lutzomyia longipalpis MK851254	0.00917457
Lutzomyia longipalpis MK851265	Lutzomyia longipalpis MK851262	0.00917457
Lutzomyia longipalpis MK851266	Lutzomyia longipalpis MK851261	0.00917457
Lutzomyia longipalpis MK851254	Lutzomyia longipalpis MK851261	0.00917457
Lutzomyia longipalpis MK851262	Lutzomyia longipalpis MK851261	0.00917457
Lutzomyia longipalpis MK851265	Lutzomyia longipalpis MK851260	0.00917457
Lutzomyia longipalpis MK851261	Lutzomyia longipalpis MK851260	0.00917457
Lutzomyia longipalpis MK851265	Lutzomyia longipalpis MK851258	0.00917457
Lutzomyia longipalpis MK851263	Lutzomyia longipalpis MK851258	0.00917457
Lutzomyia longipalpis MK851261	Lutzomyia longipalpis MK851258	0.00917457
Lutzomyia longipalpis MK851265	Lutzomyia longipalpis MK851255	0.00917457
Lutzomyia longipalpis MK851261	Lutzomyia longipalpis MK851255	0.00917457
Lutzomyia longipalpis MK851265	Lutzomyia longipalpis MK851273	0.00917457
Lutzomyia longipalpis MK851263	Lutzomyia longipalpis MK851273	0.00917457
Lutzomyia longipalpis MK851261	Lutzomyia longipalpis MK851273	0.00917457
Lutzomyia longipalpis MK851265	Lutzomyia longipalpis MK851271	0.00917457
Lutzomyia longipalpis MK851261	Lutzomyia longipalpis MK851271	0.00917457
Lutzomyia longipalpis MK851265	Lutzomyia longipalpis MK851270	0.00917457
Lutzomyia longipalpis MK851261	Lutzomyia longipalpis MK851270	0.00917457
Lutzomyia longipalpis MK851265	Lutzomyia longipalpis MK851268	0.00917457
Lutzomyia longipalpis MK851261	Lutzomyia longipalpis MK851268	0.00917457
Lutzomyia cruciata MK851248	Lutzomyia cruciata MK851247	0.0122399
Lutzomyia longipalpis MK851265	Lutzomyia longipalpis MK851263	0.0122706
Lutzomyia longipalpis MK851265	Lutzomyia longipalpis MK851261	0.0122706
Lutzomyia longipalpis MK851263	Lutzomyia longipalpis MK851261	0.0122706
Psathyromyia shannoni MK851284	Psathyromyia shannoni MK851277	0.0406317
Psathyromyia shannoni MK851275	Psathyromyia shannoni MK851277	0.0406317
Psathyromyia shannoni MK851276	Psathyromyia shannoni MK851277	0.0406317
Psathyromyia shannoni MK851277	Psathyromyia shannoni MK851278	0.0406317
Psathyromyia shannoni MK851277	Psathyromyia shannoni MK851280	0.0406317
Psathyromyia shannoni MK851277	Psathyromyia shannoni MK851285	0.0406317
Psathyromyia shannoni MK851277	Psathyromyia shannoni MK851283	0.0438154
Psathyromyia shannoni MK851277	Psathyromyia shannoni MK851282	0.0438891
Psathyromyia shannoni MK851277	Psathyromyia shannoni MK851281	0.0471678
Psathyromyia shannoni MK851277	Psathyromyia shannoni MK851279	0.0471678
Dampfomyia beltrani|steatopyga MK851246	Dampfomyia deleoni MK851251	0.111236
Dampfomyia beltrani|steatopyga MK851245	Dampfomyia deleoni MK851251	0.114846
Dampfomyia beltrani|steatopyga MK851246	Dampfomyia deleoni MK851252	0.114846
Dampfomyia beltrani|steatopyga MK851246	Dampfomyia deleoni MK851253	0.114846
Dampfomyia beltrani|steatopyga MK851246	Dampfomyia deleoni MK851249	0.114846
Dampfomyia beltrani|steatopyga MK851246	Dampfomyia deleoni MK851250	0.114846
Lutzomyia cruciata MK851247	Lutzomyia longipalpis MK851266	0.118122
Lutzomyia cruciata MK851247	Lutzomyia longipalpis MK851254	0.118122
Lutzomyia cruciata MK851247	Lutzomyia longipalpis MK851262	0.118122
Lutzomyia cruciata MK851247	Lutzomyia longipalpis MK851260	0.118122
Lutzomyia cruciata MK851247	Lutzomyia longipalpis MK851258	0.118122
Lutzomyia cruciata MK851247	Lutzomyia longipalpis MK851255	0.118122
Lutzomyia cruciata MK851247	Lutzomyia longipalpis MK851273	0.118122
Lutzomyia cruciata MK851247	Lutzomyia longipalpis MK851270	0.118122
Lutzomyia cruciata MK851247	Lutzomyia longipalpis MK851268	0.118122
Lutzomyia cruciata MK851248	Lutzomyia longipalpis MK851258	0.118224
Lutzomyia cruciata MK851248	Lutzomyia longipalpis MK851273	0.118224
Lutzomyia cruciata MK851248	Lutzomyia longipalpis MK851271	0.118224
Dampfomyia beltrani|steatopyga MK851245	Dampfomyia deleoni MK851252	0.118482
Dampfomyia beltrani|steatopyga MK851245	Dampfomyia deleoni MK851253	0.118482
Dampfomyia beltrani|steatopyga MK851245	Dampfomyia deleoni MK851249	0.118482
Dampfomyia beltrani|steatopyga MK851245	Dampfomyia deleoni MK851250	0.118482
Lutzomyia cruciata MK851247	Lutzomyia longipalpis MK851267	0.121745
Lutzomyia cruciata MK851247	Lutzomyia longipalpis MK851265	0.121745
Lutzomyia cruciata MK851247	Lutzomyia longipalpis MK851264	0.121745
Lutzomyia cruciata MK851247	Lutzomyia longipalpis MK851263	0.121745
Lutzomyia cruciata MK851247	Lutzomyia longipalpis MK851259	0.121745
Lutzomyia cruciata MK851247	Lutzomyia longipalpis MK851257	0.121745
Lutzomyia cruciata MK851247	Lutzomyia longipalpis MK851256	0.121745
Lutzomyia cruciata MK851247	Lutzomyia longipalpis MK851272	0.121745
Lutzomyia cruciata MK851247	Lutzomyia longipalpis MK851269	0.121745
Lutzomyia cruciata MK851248	Lutzomyia longipalpis MK851267	0.12186
Lutzomyia cruciata MK851248	Lutzomyia longipalpis MK851265	0.12186
Lutzomyia cruciata MK851248	Lutzomyia longipalpis MK851264	0.12186
Lutzomyia cruciata MK851248	Lutzomyia longipalpis MK851263	0.12186
Lutzomyia cruciata MK851248	Lutzomyia longipalpis MK851261	0.12186
Lutzomyia cruciata MK851248	Lutzomyia longipalpis MK851259	0.12186
Lutzomyia cruciata MK851248	Lutzomyia longipalpis MK851257	0.12186
Lutzomyia cruciata MK851248	Lutzomyia longipalpis MK851256	0.12186
Lutzomyia cruciata MK851248	Lutzomyia longipalpis MK851272	0.12186
Lutzomyia cruciata MK851248	Lutzomyia longipalpis MK851269	0.12186
Lutzomyia cruciata MK851247	Lutzomyia longipalpis MK851271	0.125395
Lutzomyia cruciata MK851248	Lutzomyia longipalpis MK851266	0.125524
Psathyromyia shannoni MK851283	Lutzomyia longipalpis MK851266	0.125524
Lutzomyia cruciata MK851248	Lutzomyia longipalpis MK851254	0.125524
Psathyromyia shannoni MK851283	Lutzomyia longipalpis MK851254	0.125524
Psathyromyia shannoni MK851283	Lutzomyia longipalpis MK851263	0.125524
Lutzomyia cruciata MK851248	Lutzomyia longipalpis MK851262	0.125524
Psathyromyia shannoni MK851283	Lutzomyia longipalpis MK851262	0.125524
Lutzomyia cruciata MK851248	Lutzomyia longipalpis MK851260	0.125524
Psathyromyia shannoni MK851283	Lutzomyia longipalpis MK851260	0.125524
Lutzomyia cruciata MK851248	Lutzomyia longipalpis MK851255	0.125524
Psathyromyia shannoni MK851283	Lutzomyia longipalpis MK851255	0.125524
Psathyromyia shannoni MK851283	Lutzomyia longipalpis MK851273	0.125524
Lutzomyia cruciata MK851248	Lutzomyia longipalpis MK851270	0.125524
Psathyromyia shannoni MK851283	Lutzomyia longipalpis MK851270	0.125524
Lutzomyia cruciata MK851248	Lutzomyia longipalpis MK851268	0.125524
Psathyromyia shannoni MK851283	Lutzomyia longipalpis MK851268	0.125524
Psathyromyia shannoni MK851284	Lutzomyia longipalpis MK851266	0.12567
Psathyromyia shannoni MK851275	Lutzomyia longipalpis MK851266	0.12567
Psathyromyia shannoni MK851276	Lutzomyia longipalpis MK851266	0.12567
Psathyromyia shannoni MK851278	Lutzomyia longipalpis MK851266	0.12567
Psathyromyia shannoni MK851285	Lutzomyia longipalpis MK851266	0.12567
Psathyromyia shannoni MK851284	Lutzomyia longipalpis MK851254	0.12567
Psathyromyia shannoni MK851275	Lutzomyia longipalpis MK851254	0.12567
Psathyromyia shannoni MK851276	Lutzomyia longipalpis MK851254	0.12567
Psathyromyia shannoni MK851278	Lutzomyia longipalpis MK851254	0.12567
Psathyromyia shannoni MK851285	Lutzomyia longipalpis MK851254	0.12567
Psathyromyia shannoni MK851284	Lutzomyia longipalpis MK851263	0.12567
Psathyromyia shannoni MK851275	Lutzomyia longipalpis MK851263	0.12567
Psathyromyia shannoni MK851276	Lutzomyia longipalpis MK851263	0.12567
Psathyromyia shannoni MK851278	Lutzomyia longipalpis MK851263	0.12567
Psathyromyia shannoni MK851285	Lutzomyia longipalpis MK851263	0.12567
Psathyromyia shannoni MK851284	Lutzomyia longipalpis MK851262	0.12567
Psathyromyia shannoni MK851275	Lutzomyia longipalpis MK851262	0.12567
Psathyromyia shannoni MK851276	Lutzomyia longipalpis MK851262	0.12567
Psathyromyia shannoni MK851278	Lutzomyia longipalpis MK851262	0.12567
Psathyromyia shannoni MK851285	Lutzomyia longipalpis MK851262	0.12567
Psathyromyia shannoni MK851284	Lutzomyia longipalpis MK851260	0.12567
Psathyromyia shannoni MK851275	Lutzomyia longipalpis MK851260	0.12567
Psathyromyia shannoni MK851276	Lutzomyia longipalpis MK851260	0.12567
Psathyromyia shannoni MK851278	Lutzomyia longipalpis MK851260	0.12567
Psathyromyia shannoni MK851285	Lutzomyia longipalpis MK851260	0.12567
Psathyromyia shannoni MK851284	Lutzomyia longipalpis MK851258	0.12567
Psathyromyia shannoni MK851275	Lutzomyia longipalpis MK851258	0.12567
Psathyromyia shannoni MK851276	Lutzomyia longipalpis MK851258	0.12567
Psathyromyia shannoni MK851277	Lutzomyia longipalpis MK851258	0.12567
Psathyromyia shannoni MK851278	Lutzomyia longipalpis MK851258	0.12567
Psathyromyia shannoni MK851280	Lutzomyia longipalpis MK851258	0.12567
Psathyromyia shannoni MK851285	Lutzomyia longipalpis MK851258	0.12567
Psathyromyia shannoni MK851284	Lutzomyia longipalpis MK851255	0.12567
Psathyromyia shannoni MK851275	Lutzomyia longipalpis MK851255	0.12567
Psathyromyia shannoni MK851276	Lutzomyia longipalpis MK851255	0.12567
Psathyromyia shannoni MK851278	Lutzomyia longipalpis MK851255	0.12567
Psathyromyia shannoni MK851285	Lutzomyia longipalpis MK851255	0.12567
Psathyromyia shannoni MK851284	Lutzomyia longipalpis MK851273	0.12567
Psathyromyia shannoni MK851275	Lutzomyia longipalpis MK851273	0.12567
Psathyromyia shannoni MK851276	Lutzomyia longipalpis MK851273	0.12567
Psathyromyia shannoni MK851277	Lutzomyia longipalpis MK851273	0.12567
Psathyromyia shannoni MK851278	Lutzomyia longipalpis MK851273	0.12567
Psathyromyia shannoni MK851280	Lutzomyia longipalpis MK851273	0.12567
Psathyromyia shannoni MK851285	Lutzomyia longipalpis MK851273	0.12567
Psathyromyia shannoni MK851284	Lutzomyia longipalpis MK851270	0.12567
Psathyromyia shannoni MK851275	Lutzomyia longipalpis MK851270	0.12567
Psathyromyia shannoni MK851276	Lutzomyia longipalpis MK851270	0.12567
Psathyromyia shannoni MK851278	Lutzomyia longipalpis MK851270	0.12567
Psathyromyia shannoni MK851285	Lutzomyia longipalpis MK851270	0.12567
Psathyromyia shannoni MK851284	Lutzomyia longipalpis MK851268	0.12567
Psathyromyia shannoni MK851275	Lutzomyia longipalpis MK851268	0.12567
Psathyromyia shannoni MK851276	Lutzomyia longipalpis MK851268	0.12567
Psathyromyia shannoni MK851278	Lutzomyia longipalpis MK851268	0.12567
Psathyromyia shannoni MK851285	Lutzomyia longipalpis MK851268	0.12567
Lutzomyia cruciata MK851247	Lutzomyia longipalpis MK851261	0.129072
Psathyromyia shannoni MK851283	Lutzomyia longipalpis MK851267	0.129214
Psathyromyia shannoni MK851283	Lutzomyia longipalpis MK851265	0.129214
Psathyromyia shannoni MK851283	Lutzomyia longipalpis MK851264	0.129214
Psathyromyia shannoni MK851283	Lutzomyia longipalpis MK851259	0.129214
Psathyromyia shannoni MK851283	Lutzomyia longipalpis MK851258	0.129214
Psathyromyia shannoni MK851283	Lutzomyia longipalpis MK851257	0.129214
Psathyromyia shannoni MK851283	Lutzomyia longipalpis MK851256	0.129214
Psathyromyia shannoni MK851283	Lutzomyia longipalpis MK851272	0.129214
Psathyromyia shannoni MK851283	Lutzomyia longipalpis MK851271	0.129214
Psathyromyia shannoni MK851283	Lutzomyia longipalpis MK851269	0.129214
Psathyromyia shannoni MK851284	Lutzomyia longipalpis MK851267	0.129374
Psathyromyia shannoni MK851275	Lutzomyia longipalpis MK851267	0.129374
Psathyromyia shannoni MK851276	Lutzomyia longipalpis MK851267	0.129374
Psathyromyia shannoni MK851277	Lutzomyia longipalpis MK851267	0.129374
Psathyromyia shannoni MK851278	Lutzomyia longipalpis MK851267	0.129374
Psathyromyia shannoni MK851280	Lutzomyia longipalpis MK851267	0.129374
Psathyromyia shannoni MK851285	Lutzomyia longipalpis MK851267	0.129374
Psathyromyia shannoni MK851281	Lutzomyia longipalpis MK851266	0.129374
Psathyromyia shannoni MK851282	Lutzomyia longipalpis MK851266	0.129374
Psathyromyia shannoni MK851279	Lutzomyia longipalpis MK851266	0.129374
Psathyromyia shannoni MK851284	Lutzomyia longipalpis MK851265	0.129374
Psathyromyia shannoni MK851275	Lutzomyia longipalpis MK851265	0.129374
Psathyromyia shannoni MK851276	Lutzomyia longipalpis MK851265	0.129374
Psathyromyia shannoni MK851277	Lutzomyia longipalpis MK851265	0.129374
Psathyromyia shannoni MK851278	Lutzomyia longipalpis MK851265	0.129374
Psathyromyia shannoni MK851280	Lutzomyia longipalpis MK851265	0.129374
Psathyromyia shannoni MK851285	Lutzomyia longipalpis MK851265	0.129374
Psathyromyia shannoni MK851281	Lutzomyia longipalpis MK851254	0.129374
Psathyromyia shannoni MK851282	Lutzomyia longipalpis MK851254	0.129374
Psathyromyia shannoni MK851279	Lutzomyia longipalpis MK851254	0.129374
Psathyromyia shannoni MK851284	Lutzomyia longipalpis MK851264	0.129374
Psathyromyia shannoni MK851275	Lutzomyia longipalpis MK851264	0.129374
Psathyromyia shannoni MK851276	Lutzomyia longipalpis MK851264	0.129374
Psathyromyia shannoni MK851277	Lutzomyia longipalpis MK851264	0.129374
Psathyromyia shannoni MK851278	Lutzomyia longipalpis MK851264	0.129374
Psathyromyia shannoni MK851280	Lutzomyia longipalpis MK851264	0.129374
Psathyromyia shannoni MK851285	Lutzomyia longipalpis MK851264	0.129374
Psathyromyia shannoni MK851281	Lutzomyia longipalpis MK851263	0.129374
Psathyromyia shannoni MK851282	Lutzomyia longipalpis MK851263	0.129374
Psathyromyia shannoni MK851279	Lutzomyia longipalpis MK851263	0.129374
Psathyromyia shannoni MK851281	Lutzomyia longipalpis MK851262	0.129374
Psathyromyia shannoni MK851282	Lutzomyia longipalpis MK851262	0.129374
Psathyromyia shannoni MK851279	Lutzomyia longipalpis MK851262	0.129374
Psathyromyia shannoni MK851281	Lutzomyia longipalpis MK851260	0.129374
Psathyromyia shannoni MK851282	Lutzomyia longipalpis MK851260	0.129374
Psathyromyia shannoni MK851279	Lutzomyia longipalpis MK851260	0.129374
Psathyromyia shannoni MK851284	Lutzomyia longipalpis MK851259	0.129374
Psathyromyia shannoni MK851275	Lutzomyia longipalpis MK851259	0.129374
Psathyromyia shannoni MK851276	Lutzomyia longipalpis MK851259	0.129374
Psathyromyia shannoni MK851277	Lutzomyia longipalpis MK851259	0.129374
Psathyromyia shannoni MK851278	Lutzomyia longipalpis MK851259	0.129374
Psathyromyia shannoni MK851280	Lutzomyia longipalpis MK851259	0.129374
Psathyromyia shannoni MK851285	Lutzomyia longipalpis MK851259	0.129374
Psathyromyia shannoni MK851281	Lutzomyia longipalpis MK851258	0.129374
Psathyromyia shannoni MK851282	Lutzomyia longipalpis MK851258	0.129374
Psathyromyia shannoni MK851279	Lutzomyia longipalpis MK851258	0.129374
Psathyromyia shannoni MK851284	Lutzomyia longipalpis MK851257	0.129374
Psathyromyia shannoni MK851275	Lutzomyia longipalpis MK851257	0.129374
Psathyromyia shannoni MK851276	Lutzomyia longipalpis MK851257	0.129374
Psathyromyia shannoni MK851277	Lutzomyia longipalpis MK851257	0.129374
Psathyromyia shannoni MK851278	Lutzomyia longipalpis MK851257	0.129374
Psathyromyia shannoni MK851280	Lutzomyia longipalpis MK851257	0.129374
Psathyromyia shannoni MK851285	Lutzomyia longipalpis MK851257	0.129374
Psathyromyia shannoni MK851284	Lutzomyia longipalpis MK851256	0.129374
Psathyromyia shannoni MK851275	Lutzomyia longipalpis MK851256	0.129374
Psathyromyia shannoni MK851276	Lutzomyia longipalpis MK851256	0.129374
Psathyromyia shannoni MK851277	Lutzomyia longipalpis MK851256	0.129374
Psathyromyia shannoni MK851278	Lutzomyia longipalpis MK851256	0.129374
Psathyromyia shannoni MK851280	Lutzomyia longipalpis MK851256	0.129374
Psathyromyia shannoni MK851285	Lutzomyia longipalpis MK851256	0.129374
Psathyromyia shannoni MK851281	Lutzomyia longipalpis MK851255	0.129374
Psathyromyia shannoni MK851282	Lutzomyia longipalpis MK851255	0.129374
Psathyromyia shannoni MK851279	Lutzomyia longipalpis MK851255	0.129374
Psathyromyia shannoni MK851281	Lutzomyia longipalpis MK851273	0.129374
Psathyromyia shannoni MK851282	Lutzomyia longipalpis MK851273	0.129374
Psathyromyia shannoni MK851279	Lutzomyia longipalpis MK851273	0.129374
Psathyromyia shannoni MK851284	Lutzomyia longipalpis MK851272	0.129374
Psathyromyia shannoni MK851275	Lutzomyia longipalpis MK851272	0.129374
Psathyromyia shannoni MK851276	Lutzomyia longipalpis MK851272	0.129374
Psathyromyia shannoni MK851277	Lutzomyia longipalpis MK851272	0.129374
Psathyromyia shannoni MK851278	Lutzomyia longipalpis MK851272	0.129374
Psathyromyia shannoni MK851280	Lutzomyia longipalpis MK851272	0.129374
Psathyromyia shannoni MK851285	Lutzomyia longipalpis MK851272	0.129374
Psathyromyia shannoni MK851284	Lutzomyia longipalpis MK851271	0.129374
Psathyromyia shannoni MK851275	Lutzomyia longipalpis MK851271	0.129374
Psathyromyia shannoni MK851276	Lutzomyia longipalpis MK851271	0.129374
Psathyromyia shannoni MK851277	Lutzomyia longipalpis MK851271	0.129374
Psathyromyia shannoni MK851278	Lutzomyia longipalpis MK851271	0.129374
Psathyromyia shannoni MK851280	Lutzomyia longipalpis MK851271	0.129374
Psathyromyia shannoni MK851285	Lutzomyia longipalpis MK851271	0.129374
Psathyromyia shannoni MK851281	Lutzomyia longipalpis MK851270	0.129374
Psathyromyia shannoni MK851282	Lutzomyia longipalpis MK851270	0.129374
Psathyromyia shannoni MK851279	Lutzomyia longipalpis MK851270	0.129374
Psathyromyia shannoni MK851284	Lutzomyia longipalpis MK851269	0.129374
Psathyromyia shannoni MK851275	Lutzomyia longipalpis MK851269	0.129374
Psathyromyia shannoni MK851276	Lutzomyia longipalpis MK851269	0.129374
Psathyromyia shannoni MK851277	Lutzomyia longipalpis MK851269	0.129374
Psathyromyia shannoni MK851278	Lutzomyia longipalpis MK851269	0.129374
Psathyromyia shannoni MK851280	Lutzomyia longipalpis MK851269	0.129374
Psathyromyia shannoni MK851285	Lutzomyia longipalpis MK851269	0.129374
Psathyromyia shannoni MK851281	Lutzomyia longipalpis MK851268	0.129374
Psathyromyia shannoni MK851282	Lutzomyia longipalpis MK851268	0.129374
Psathyromyia shannoni MK851279	Lutzomyia longipalpis MK851268	0.129374
Bichromomyia olmeca olmeca MK851274	Lutzomyia longipalpis MK851267	0.132421
Bichromomyia olmeca olmeca MK851274	Lutzomyia longipalpis MK851264	0.132421
Bichromomyia olmeca olmeca MK851274	Lutzomyia longipalpis MK851259	0.132421
Bichromomyia olmeca olmeca MK851274	Lutzomyia longipalpis MK851258	0.132421
Bichromomyia olmeca olmeca MK851274	Lutzomyia longipalpis MK851257	0.132421
Bichromomyia olmeca olmeca MK851274	Lutzomyia longipalpis MK851256	0.132421
Bichromomyia olmeca olmeca MK851274	Lutzomyia longipalpis MK851272	0.132421
Bichromomyia olmeca olmeca MK851274	Lutzomyia longipalpis MK851271	0.132421
Bichromomyia olmeca olmeca MK851274	Lutzomyia longipalpis MK851269	0.132421
Brumptomyia mesai MK851242	Lutzomyia cruciata MK851247	0.13252
Brumptomyia mesai MK851244	Lutzomyia cruciata MK851247	0.13252
Psathyromyia shannoni MK851283	Lutzomyia longipalpis MK851261	0.132931
Psathyromyia shannoni MK851281	Lutzomyia longipalpis MK851267	0.133105
Psathyromyia shannoni MK851282	Lutzomyia longipalpis MK851267	0.133105
Psathyromyia shannoni MK851279	Lutzomyia longipalpis MK851267	0.133105
Psathyromyia shannoni MK851277	Lutzomyia longipalpis MK851266	0.133105
Psathyromyia shannoni MK851280	Lutzomyia longipalpis MK851266	0.133105
Psathyromyia shannoni MK851281	Lutzomyia longipalpis MK851265	0.133105
Psathyromyia shannoni MK851282	Lutzomyia longipalpis MK851265	0.133105
Psathyromyia shannoni MK851279	Lutzomyia longipalpis MK851265	0.133105
Psathyromyia shannoni MK851277	Lutzomyia longipalpis MK851254	0.133105
Psathyromyia shannoni MK851280	Lutzomyia longipalpis MK851254	0.133105
Psathyromyia shannoni MK851281	Lutzomyia longipalpis MK851264	0.133105
Psathyromyia shannoni MK851282	Lutzomyia longipalpis MK851264	0.133105
Psathyromyia shannoni MK851279	Lutzomyia longipalpis MK851264	0.133105
Psathyromyia shannoni MK851277	Lutzomyia longipalpis MK851263	0.133105
Psathyromyia shannoni MK851280	Lutzomyia longipalpis MK851263	0.133105
Psathyromyia shannoni MK851277	Lutzomyia longipalpis MK851262	0.133105
Psathyromyia shannoni MK851280	Lutzomyia longipalpis MK851262	0.133105
Psathyromyia shannoni MK851284	Lutzomyia longipalpis MK851261	0.133105
Psathyromyia shannoni MK851275	Lutzomyia longipalpis MK851261	0.133105
Psathyromyia shannoni MK851276	Lutzomyia longipalpis MK851261	0.133105
Psathyromyia shannoni MK851277	Lutzomyia longipalpis MK851261	0.133105
Psathyromyia shannoni MK851278	Lutzomyia longipalpis MK851261	0.133105
Psathyromyia shannoni MK851280	Lutzomyia longipalpis MK851261	0.133105
Psathyromyia shannoni MK851285	Lutzomyia longipalpis MK851261	0.133105
Psathyromyia shannoni MK851277	Lutzomyia longipalpis MK851260	0.133105
Psathyromyia shannoni MK851280	Lutzomyia longipalpis MK851260	0.133105
Psathyromyia shannoni MK851281	Lutzomyia longipalpis MK851259	0.133105
Psathyromyia shannoni MK851282	Lutzomyia longipalpis MK851259	0.133105
Psathyromyia shannoni MK851279	Lutzomyia longipalpis MK851259	0.133105
Psathyromyia shannoni MK851281	Lutzomyia longipalpis MK851257	0.133105
Psathyromyia shannoni MK851282	Lutzomyia longipalpis MK851257	0.133105
Psathyromyia shannoni MK851279	Lutzomyia longipalpis MK851257	0.133105
Psathyromyia shannoni MK851281	Lutzomyia longipalpis MK851256	0.133105
Psathyromyia shannoni MK851282	Lutzomyia longipalpis MK851256	0.133105
Psathyromyia shannoni MK851279	Lutzomyia longipalpis MK851256	0.133105
Psathyromyia shannoni MK851277	Lutzomyia longipalpis MK851255	0.133105
Psathyromyia shannoni MK851280	Lutzomyia longipalpis MK851255	0.133105
Psathyromyia shannoni MK851281	Lutzomyia longipalpis MK851272	0.133105
Psathyromyia shannoni MK851282	Lutzomyia longipalpis MK851272	0.133105
Psathyromyia shannoni MK851279	Lutzomyia longipalpis MK851272	0.133105
Psathyromyia shannoni MK851281	Lutzomyia longipalpis MK851271	0.133105
Psathyromyia shannoni MK851282	Lutzomyia longipalpis MK851271	0.133105
Psathyromyia shannoni MK851279	Lutzomyia longipalpis MK851271	0.133105
Psathyromyia shannoni MK851277	Lutzomyia longipalpis MK851270	0.133105
Psathyromyia shannoni MK851280	Lutzomyia longipalpis MK851270	0.133105
Psathyromyia shannoni MK851281	Lutzomyia longipalpis MK851269	0.133105
Psathyromyia shannoni MK851282	Lutzomyia longipalpis MK851269	0.133105
Psathyromyia shannoni MK851279	Lutzomyia longipalpis MK851269	0.133105
Psathyromyia shannoni MK851277	Lutzomyia longipalpis MK851268	0.133105
Psathyromyia shannoni MK851280	Lutzomyia longipalpis MK851268	0.133105
Bichromomyia olmeca olmeca MK851274	Lutzomyia cruciata MK851247	0.136017
Brumptomyia mesai MK851243	Lutzomyia cruciata MK851247	0.136111
Bichromomyia olmeca olmeca MK851274	Lutzomyia longipalpis MK851266	0.136111
Bichromomyia olmeca olmeca MK851274	Lutzomyia longipalpis MK851254	0.136111
Bichromomyia olmeca olmeca MK851274	Lutzomyia longipalpis MK851263	0.136111
Bichromomyia olmeca olmeca MK851274	Lutzomyia longipalpis MK851262	0.136111
Bichromomyia olmeca olmeca MK851274	Lutzomyia longipalpis MK851260	0.136111
Bichromomyia olmeca olmeca MK851274	Lutzomyia longipalpis MK851255	0.136111
Bichromomyia olmeca olmeca MK851274	Lutzomyia longipalpis MK851273	0.136111
Bichromomyia olmeca olmeca MK851274	Lutzomyia longipalpis MK851270	0.136111
Bichromomyia olmeca olmeca MK851274	Lutzomyia longipalpis MK851268	0.136111
Psathyromyia shannoni MK851281	Lutzomyia longipalpis MK851261	0.136865
Psathyromyia shannoni MK851282	Lutzomyia longipalpis MK851261	0.136865
Psathyromyia shannoni MK851279	Lutzomyia longipalpis MK851261	0.136865
Lutzomyia cruciata MK851248	Bichromomyia olmeca olmeca MK851274	0.139632
Psathyromyia shannoni MK851284	Lutzomyia cruciata MK851247	0.139632
Psathyromyia shannoni MK851275	Lutzomyia cruciata MK851247	0.139632
Psathyromyia shannoni MK851276	Lutzomyia cruciata MK851247	0.139632
Psathyromyia shannoni MK851278	Lutzomyia cruciata MK851247	0.139632
Psathyromyia shannoni MK851281	Lutzomyia cruciata MK851247	0.139632
Psathyromyia shannoni MK851282	Lutzomyia cruciata MK851247	0.139632
Psathyromyia shannoni MK851279	Lutzomyia cruciata MK851247	0.139632
Psathyromyia shannoni MK851285	Lutzomyia cruciata MK851247	0.139632
Bichromomyia olmeca olmeca MK851274	Lutzomyia longipalpis MK851265	0.139828
Bichromomyia olmeca olmeca MK851274	Lutzomyia longipalpis MK851261	0.139828
Psathyromyia shannoni MK851277	Bichromomyia olmeca olmeca MK851274	0.140266
Lutzomyia cruciata MK851248	Psathyromyia shannoni MK851280	0.143266
Psathyromyia shannoni MK851283	Lutzomyia cruciata MK851247	0.143266
Brumptomyia mesai MK851242	Dampfomyia deleoni MK851252	0.143266
Brumptomyia mesai MK851244	Dampfomyia deleoni MK851252	0.143266
Brumptomyia mesai MK851242	Dampfomyia deleoni MK851253	0.143266
Brumptomyia mesai MK851244	Dampfomyia deleoni MK851253	0.143266
Brumptomyia mesai MK851242	Dampfomyia deleoni MK851249	0.143266
Brumptomyia mesai MK851244	Dampfomyia deleoni MK851249	0.143266
Brumptomyia mesai MK851242	Dampfomyia deleoni MK851250	0.143266
Brumptomyia mesai MK851244	Dampfomyia deleoni MK851250	0.143266
Psathyromyia shannoni MK851280	Lutzomyia cruciata MK851247	0.143349
Brumptomyia mesai MK851243	Dampfomyia deleoni MK851252	0.146921
Brumptomyia mesai MK851243	Dampfomyia deleoni MK851253	0.146921
Brumptomyia mesai MK851243	Dampfomyia deleoni MK851249	0.146921
Brumptomyia mesai MK851243	Dampfomyia deleoni MK851250	0.146921
Psathyromyia shannoni MK851284	Lutzomyia cruciata MK851248	0.146998
Psathyromyia shannoni MK851275	Lutzomyia cruciata MK851248	0.146998
Lutzomyia cruciata MK851248	Psathyromyia shannoni MK851276	0.146998
Lutzomyia cruciata MK851248	Psathyromyia shannoni MK851278	0.146998
Lutzomyia cruciata MK851248	Psathyromyia shannoni MK851281	0.146998
Lutzomyia cruciata MK851248	Psathyromyia shannoni MK851282	0.146998
Lutzomyia cruciata MK851248	Psathyromyia shannoni MK851279	0.146998
Lutzomyia cruciata MK851248	Psathyromyia shannoni MK851285	0.146998
Brumptomyia mesai MK851242	Dampfomyia deleoni MK851251	0.146998
Brumptomyia mesai MK851244	Dampfomyia deleoni MK851251	0.146998
Brumptomyia mesai MK851242	Lutzomyia cruciata MK851248	0.147347
Lutzomyia cruciata MK851248	Brumptomyia mesai MK851244	0.147347
Psathyromyia shannoni MK851284	Bichromomyia olmeca olmeca MK851274	0.147871
Psathyromyia shannoni MK851275	Bichromomyia olmeca olmeca MK851274	0.147871
Psathyromyia shannoni MK851276	Bichromomyia olmeca olmeca MK851274	0.147871
Psathyromyia shannoni MK851278	Bichromomyia olmeca olmeca MK851274	0.147871
Psathyromyia shannoni MK851280	Bichromomyia olmeca olmeca MK851274	0.147871
Bichromomyia olmeca olmeca MK851274	Psathyromyia shannoni MK851282	0.147871
Bichromomyia olmeca olmeca MK851274	Psathyromyia shannoni MK851285	0.147871
Psathyromyia shannoni MK851283	Bichromomyia olmeca olmeca MK851274	0.148084
Lutzomyia cruciata MK851248	Psathyromyia shannoni MK851277	0.150595
Bichromomyia olmeca olmeca MK851274	Dampfomyia deleoni MK851251	0.150595
Lutzomyia cruciata MK851248	Psathyromyia shannoni MK851283	0.150666
Psathyromyia shannoni MK851277	Lutzomyia cruciata MK851247	0.150666
Brumptomyia mesai MK851243	Dampfomyia deleoni MK851251	0.150666
Brumptomyia mesai MK851243	Lutzomyia cruciata MK851248	0.150999
Lutzomyia longipalpis MK851266	Dampfomyia deleoni MK851252	0.154217
Lutzomyia longipalpis MK851254	Dampfomyia deleoni MK851252	0.154217
Lutzomyia longipalpis MK851263	Dampfomyia deleoni MK851252	0.154217
Lutzomyia longipalpis MK851262	Dampfomyia deleoni MK851252	0.154217
Lutzomyia longipalpis MK851260	Dampfomyia deleoni MK851252	0.154217
Dampfomyia deleoni MK851252	Lutzomyia longipalpis MK851255	0.154217
Dampfomyia deleoni MK851252	Lutzomyia longipalpis MK851270	0.154217
Dampfomyia deleoni MK851252	Lutzomyia longipalpis MK851268	0.154217
Lutzomyia longipalpis MK851266	Dampfomyia deleoni MK851253	0.154217
Lutzomyia longipalpis MK851254	Dampfomyia deleoni MK851253	0.154217
Lutzomyia longipalpis MK851263	Dampfomyia deleoni MK851253	0.154217
Lutzomyia longipalpis MK851262	Dampfomyia deleoni MK851253	0.154217
Lutzomyia longipalpis MK851260	Dampfomyia deleoni MK851253	0.154217
Lutzomyia longipalpis MK851255	Dampfomyia deleoni MK851253	0.154217
Lutzomyia longipalpis MK851270	Dampfomyia deleoni MK851253	0.154217
Lutzomyia longipalpis MK851268	Dampfomyia deleoni MK851253	0.154217
Lutzomyia longipalpis MK851266	Dampfomyia deleoni MK851249	0.154217
Lutzomyia longipalpis MK851254	Dampfomyia deleoni MK851249	0.154217
Lutzomyia longipalpis MK851263	Dampfomyia deleoni MK851249	0.154217
Lutzomyia longipalpis MK851262	Dampfomyia deleoni MK851249	0.154217
Lutzomyia longipalpis MK851260	Dampfomyia deleoni MK851249	0.154217
Lutzomyia longipalpis MK851255	Dampfomyia deleoni MK851249	0.154217
Lutzomyia longipalpis MK851270	Dampfomyia deleoni MK851249	0.154217
Lutzomyia longipalpis MK851268	Dampfomyia deleoni MK851249	0.154217
Lutzomyia longipalpis MK851266	Dampfomyia deleoni MK851250	0.154217
Lutzomyia longipalpis MK851254	Dampfomyia deleoni MK851250	0.154217
Lutzomyia longipalpis MK851263	Dampfomyia deleoni MK851250	0.154217
Lutzomyia longipalpis MK851262	Dampfomyia deleoni MK851250	0.154217
Lutzomyia longipalpis MK851260	Dampfomyia deleoni MK851250	0.154217
Lutzomyia longipalpis MK851255	Dampfomyia deleoni MK851250	0.154217
Lutzomyia longipalpis MK851270	Dampfomyia deleoni MK851250	0.154217
Lutzomyia longipalpis MK851268	Dampfomyia deleoni MK851250	0.154217
Bichromomyia olmeca olmeca MK851274	Dampfomyia deleoni MK851252	0.154354
Bichromomyia olmeca olmeca MK851274	Dampfomyia deleoni MK851253	0.154354
Bichromomyia olmeca olmeca MK851274	Dampfomyia deleoni MK851249	0.154354
Bichromomyia olmeca olmeca MK851274	Dampfomyia deleoni MK851250	0.154354
Brumptomyia mesai MK851242	Lutzomyia longipalpis MK851266	0.15467
Brumptomyia mesai MK851244	Lutzomyia longipalpis MK851266	0.15467
Brumptomyia mesai MK851242	Lutzomyia longipalpis MK851254	0.15467
Brumptomyia mesai MK851244	Lutzomyia longipalpis MK851254	0.15467
Brumptomyia mesai MK851242	Lutzomyia longipalpis MK851262	0.15467
Brumptomyia mesai MK851244	Lutzomyia longipalpis MK851262	0.15467
Brumptomyia mesai MK851242	Lutzomyia longipalpis MK851260	0.15467
Brumptomyia mesai MK851244	Lutzomyia longipalpis MK851260	0.15467
Brumptomyia mesai MK851242	Lutzomyia longipalpis MK851258	0.15467
Brumptomyia mesai MK851244	Lutzomyia longipalpis MK851258	0.15467
Brumptomyia mesai MK851242	Lutzomyia longipalpis MK851255	0.15467
Brumptomyia mesai MK851244	Lutzomyia longipalpis MK851255	0.15467
Brumptomyia mesai MK851242	Lutzomyia longipalpis MK851270	0.15467
Brumptomyia mesai MK851244	Lutzomyia longipalpis MK851270	0.15467
Brumptomyia mesai MK851242	Lutzomyia longipalpis MK851268	0.15467
Brumptomyia mesai MK851244	Lutzomyia longipalpis MK851268	0.15467
Psathyromyia shannoni MK851281	Bichromomyia olmeca olmeca MK851274	0.155593
Bichromomyia olmeca olmeca MK851274	Psathyromyia shannoni MK851279	0.155593
Lutzomyia longipalpis MK851266	Dampfomyia deleoni MK851251	0.157948
Lutzomyia longipalpis MK851254	Dampfomyia deleoni MK851251	0.157948
Lutzomyia longipalpis MK851263	Dampfomyia deleoni MK851251	0.157948
Lutzomyia longipalpis MK851262	Dampfomyia deleoni MK851251	0.157948
Lutzomyia longipalpis MK851260	Dampfomyia deleoni MK851251	0.157948
Lutzomyia longipalpis MK851267	Dampfomyia deleoni MK851252	0.157948
Lutzomyia longipalpis MK851264	Dampfomyia deleoni MK851252	0.157948
Lutzomyia longipalpis MK851261	Dampfomyia deleoni MK851252	0.157948
Lutzomyia longipalpis MK851259	Dampfomyia deleoni MK851252	0.157948
Lutzomyia longipalpis MK851258	Dampfomyia deleoni MK851252	0.157948
Dampfomyia deleoni MK851252	Lutzomyia longipalpis MK851257	0.157948
Dampfomyia deleoni MK851252	Lutzomyia longipalpis MK851256	0.157948
Dampfomyia deleoni MK851251	Lutzomyia longipalpis MK851255	0.157948
Dampfomyia deleoni MK851252	Lutzomyia longipalpis MK851272	0.157948
Dampfomyia deleoni MK851252	Lutzomyia longipalpis MK851271	0.157948
Dampfomyia deleoni MK851251	Lutzomyia longipalpis MK851270	0.157948
Dampfomyia deleoni MK851252	Lutzomyia longipalpis MK851269	0.157948
Dampfomyia deleoni MK851251	Lutzomyia longipalpis MK851268	0.157948
Lutzomyia longipalpis MK851267	Dampfomyia deleoni MK851253	0.157948
Lutzomyia longipalpis MK851264	Dampfomyia deleoni MK851253	0.157948
Lutzomyia longipalpis MK851261	Dampfomyia deleoni MK851253	0.157948
Lutzomyia longipalpis MK851259	Dampfomyia deleoni MK851253	0.157948
Lutzomyia longipalpis MK851258	Dampfomyia deleoni MK851253	0.157948
Lutzomyia longipalpis MK851257	Dampfomyia deleoni MK851253	0.157948
Lutzomyia longipalpis MK851256	Dampfomyia deleoni MK851253	0.157948
Lutzomyia longipalpis MK851272	Dampfomyia deleoni MK851253	0.157948
Lutzomyia longipalpis MK851271	Dampfomyia deleoni MK851253	0.157948
Lutzomyia longipalpis MK851269	Dampfomyia deleoni MK851253	0.157948
Lutzomyia longipalpis MK851267	Dampfomyia deleoni MK851249	0.157948
Lutzomyia longipalpis MK851264	Dampfomyia deleoni MK851249	0.157948
Lutzomyia longipalpis MK851261	Dampfomyia deleoni MK851249	0.157948
Lutzomyia longipalpis MK851259	Dampfomyia deleoni MK851249	0.157948
Lutzomyia longipalpis MK851258	Dampfomyia deleoni MK851249	0.157948
Lutzomyia longipalpis MK851257	Dampfomyia deleoni MK851249	0.157948
Lutzomyia longipalpis MK851256	Dampfomyia deleoni MK851249	0.157948
Lutzomyia longipalpis MK851272	Dampfomyia deleoni MK851249	0.157948
Lutzomyia longipalpis MK851271	Dampfomyia deleoni MK851249	0.157948
Lutzomyia longipalpis MK851269	Dampfomyia deleoni MK851249	0.157948
Lutzomyia longipalpis MK851267	Dampfomyia deleoni MK851250	0.157948
Lutzomyia longipalpis MK851264	Dampfomyia deleoni MK851250	0.157948
Lutzomyia longipalpis MK851261	Dampfomyia deleoni MK851250	0.157948
Lutzomyia longipalpis MK851259	Dampfomyia deleoni MK851250	0.157948
Lutzomyia longipalpis MK851258	Dampfomyia deleoni MK851250	0.157948
Lutzomyia longipalpis MK851257	Dampfomyia deleoni MK851250	0.157948
Lutzomyia longipalpis MK851256	Dampfomyia deleoni MK851250	0.157948
Lutzomyia longipalpis MK851272	Dampfomyia deleoni MK851250	0.157948
Lutzomyia longipalpis MK851271	Dampfomyia deleoni MK851250	0.157948
Lutzomyia longipalpis MK851269	Dampfomyia deleoni MK851250	0.157948
Lutzomyia cruciata MK851248	Dampfomyia deleoni MK851251	0.158362
Brumptomyia mesai MK851242	Lutzomyia longipalpis MK851267	0.158502
Brumptomyia mesai MK851244	Lutzomyia longipalpis MK851267	0.158502
Brumptomyia mesai MK851242	Lutzomyia longipalpis MK851264	0.158502
Brumptomyia mesai MK851244	Lutzomyia longipalpis MK851264	0.158502
Brumptomyia mesai MK851242	Lutzomyia longipalpis MK851263	0.158502
Brumptomyia mesai MK851244	Lutzomyia longipalpis MK851263	0.158502
Brumptomyia mesai MK851242	Lutzomyia longipalpis MK851259	0.158502
Brumptomyia mesai MK851244	Lutzomyia longipalpis MK851259	0.158502
Brumptomyia mesai MK851242	Lutzomyia longipalpis MK851257	0.158502
Brumptomyia mesai MK851244	Lutzomyia longipalpis MK851257	0.158502
Brumptomyia mesai MK851242	Lutzomyia longipalpis MK851256	0.158502
Brumptomyia mesai MK851244	Lutzomyia longipalpis MK851256	0.158502
Brumptomyia mesai MK851242	Lutzomyia longipalpis MK851272	0.158502
Brumptomyia mesai MK851244	Lutzomyia longipalpis MK851272	0.158502
Brumptomyia mesai MK851242	Lutzomyia longipalpis MK851269	0.158502
Brumptomyia mesai MK851244	Lutzomyia longipalpis MK851269	0.158502
Dampfomyia beltrani|steatopyga MK851246	Lutzomyia cruciata MK851247	0.158842
Lutzomyia cruciata MK851248	Dampfomyia beltrani|steatopyga MK851246	0.159041
Lutzomyia longipalpis MK851267	Dampfomyia deleoni MK851251	0.161708
Lutzomyia longipalpis MK851264	Dampfomyia deleoni MK851251	0.161708
Lutzomyia longipalpis MK851261	Dampfomyia deleoni MK851251	0.161708
Lutzomyia longipalpis MK851259	Dampfomyia deleoni MK851251	0.161708
Lutzomyia longipalpis MK851258	Dampfomyia deleoni MK851251	0.161708
Dampfomyia deleoni MK851251	Lutzomyia longipalpis MK851257	0.161708
Dampfomyia deleoni MK851251	Lutzomyia longipalpis MK851256	0.161708
Dampfomyia deleoni MK851252	Lutzomyia longipalpis MK851273	0.161708
Dampfomyia deleoni MK851251	Lutzomyia longipalpis MK851272	0.161708
Dampfomyia deleoni MK851251	Lutzomyia longipalpis MK851271	0.161708
Dampfomyia deleoni MK851251	Lutzomyia longipalpis MK851269	0.161708
Lutzomyia longipalpis MK851273	Dampfomyia deleoni MK851253	0.161708
Lutzomyia longipalpis MK851273	Dampfomyia deleoni MK851249	0.161708
Lutzomyia longipalpis MK851273	Dampfomyia deleoni MK851250	0.161708
Lutzomyia cruciata MK851247	Dampfomyia deleoni MK851251	0.162073
Brumptomyia mesai MK851243	Lutzomyia longipalpis MK851266	0.162208
Brumptomyia mesai MK851243	Lutzomyia longipalpis MK851254	0.162208
Brumptomyia mesai MK851243	Lutzomyia longipalpis MK851262	0.162208
Brumptomyia mesai MK851243	Lutzomyia longipalpis MK851260	0.162208
Brumptomyia mesai MK851243	Lutzomyia longipalpis MK851258	0.162208
Lutzomyia cruciata MK851248	Dampfomyia deleoni MK851252	0.162208
Brumptomyia mesai MK851243	Lutzomyia longipalpis MK851255	0.162208
Brumptomyia mesai MK851243	Lutzomyia longipalpis MK851270	0.162208
Brumptomyia mesai MK851243	Lutzomyia longipalpis MK851268	0.162208
Lutzomyia cruciata MK851248	Dampfomyia deleoni MK851253	0.162208
Lutzomyia cruciata MK851248	Dampfomyia deleoni MK851249	0.162208
Lutzomyia cruciata MK851248	Dampfomyia deleoni MK851250	0.162208
Brumptomyia mesai MK851242	Lutzomyia longipalpis MK851273	0.162363
Brumptomyia mesai MK851244	Lutzomyia longipalpis MK851273	0.162363
Brumptomyia mesai MK851242	Lutzomyia longipalpis MK851271	0.162363
Brumptomyia mesai MK851244	Lutzomyia longipalpis MK851271	0.162363
Dampfomyia beltrani|steatopyga MK851245	Lutzomyia cruciata MK851247	0.162733
Dampfomyia beltrani|steatopyga MK851245	Lutzomyia cruciata MK851248	0.162948
Lutzomyia longipalpis MK851265	Dampfomyia deleoni MK851252	0.165496
Dampfomyia deleoni MK851251	Lutzomyia longipalpis MK851273	0.165496
Lutzomyia longipalpis MK851265	Dampfomyia deleoni MK851253	0.165496
Lutzomyia longipalpis MK851265	Dampfomyia deleoni MK851249	0.165496
Lutzomyia longipalpis MK851265	Dampfomyia deleoni MK851250	0.165496
Brumptomyia mesai MK851242	Bichromomyia olmeca olmeca MK851274	0.165934
Bichromomyia olmeca olmeca MK851274	Brumptomyia mesai MK851244	0.165934
Lutzomyia cruciata MK851247	Dampfomyia deleoni MK851252	0.165934
Lutzomyia cruciata MK851247	Dampfomyia deleoni MK851253	0.165934
Lutzomyia cruciata MK851247	Dampfomyia deleoni MK851249	0.165934
Lutzomyia cruciata MK851247	Dampfomyia deleoni MK851250	0.165934
Brumptomyia mesai MK851243	Lutzomyia longipalpis MK851267	0.166084
Brumptomyia mesai MK851243	Lutzomyia longipalpis MK851264	0.166084
Brumptomyia mesai MK851243	Lutzomyia longipalpis MK851263	0.166084
Brumptomyia mesai MK851243	Lutzomyia longipalpis MK851259	0.166084
Brumptomyia mesai MK851243	Lutzomyia longipalpis MK851257	0.166084
Brumptomyia mesai MK851243	Lutzomyia longipalpis MK851256	0.166084
Brumptomyia mesai MK851243	Lutzomyia longipalpis MK851272	0.166084
Brumptomyia mesai MK851243	Lutzomyia longipalpis MK851269	0.166084
Brumptomyia mesai MK851242	Lutzomyia longipalpis MK851265	0.166254
Brumptomyia mesai MK851244	Lutzomyia longipalpis MK851265	0.166254
Brumptomyia mesai MK851242	Lutzomyia longipalpis MK851261	0.166254
Brumptomyia mesai MK851244	Lutzomyia longipalpis MK851261	0.166254
Lutzomyia longipalpis MK851265	Dampfomyia deleoni MK851251	0.169313
Brumptomyia mesai MK851243	Lutzomyia longipalpis MK851273	0.16999
Brumptomyia mesai MK851243	Lutzomyia longipalpis MK851271	0.16999
Brumptomyia mesai MK851242	Psathyromyia shannoni MK851284	0.173331
Brumptomyia mesai MK851242	Psathyromyia shannoni MK851275	0.173331
Brumptomyia mesai MK851242	Psathyromyia shannoni MK851276	0.173331
Brumptomyia mesai MK851242	Psathyromyia shannoni MK851278	0.173331
Brumptomyia mesai MK851242	Psathyromyia shannoni MK851281	0.173331
Psathyromyia shannoni MK851284	Brumptomyia mesai MK851244	0.173331
Psathyromyia shannoni MK851275	Brumptomyia mesai MK851244	0.173331
Psathyromyia shannoni MK851276	Brumptomyia mesai MK851244	0.173331
Psathyromyia shannoni MK851278	Brumptomyia mesai MK851244	0.173331
Psathyromyia shannoni MK851281	Brumptomyia mesai MK851244	0.173331
Brumptomyia mesai MK851242	Psathyromyia shannoni MK851279	0.173331
Brumptomyia mesai MK851244	Psathyromyia shannoni MK851279	0.173331
Brumptomyia mesai MK851242	Psathyromyia shannoni MK851285	0.173331
Brumptomyia mesai MK851244	Psathyromyia shannoni MK851285	0.173331
Brumptomyia mesai MK851243	Bichromomyia olmeca olmeca MK851274	0.173588
Dampfomyia beltrani|steatopyga MK851246	Lutzomyia longipalpis MK851266	0.173588
Dampfomyia beltrani|steatopyga MK851246	Lutzomyia longipalpis MK851254	0.173588
Dampfomyia beltrani|steatopyga MK851246	Lutzomyia longipalpis MK851263	0.173588
Dampfomyia beltrani|steatopyga MK851246	Lutzomyia longipalpis MK851262	0.173588
Dampfomyia beltrani|steatopyga MK851246	Lutzomyia longipalpis MK851261	0.173588
Dampfomyia beltrani|steatopyga MK851246	Lutzomyia longipalpis MK851260	0.173588
Dampfomyia beltrani|steatopyga MK851246	Lutzomyia longipalpis MK851258	0.173588
Dampfomyia beltrani|steatopyga MK851246	Lutzomyia longipalpis MK851255	0.173588
Dampfomyia beltrani|steatopyga MK851246	Lutzomyia longipalpis MK851273	0.173588
Dampfomyia beltrani|steatopyga MK851246	Lutzomyia longipalpis MK851270	0.173588
Dampfomyia beltrani|steatopyga MK851246	Lutzomyia longipalpis MK851268	0.173588
Brumptomyia mesai MK851243	Lutzomyia longipalpis MK851265	0.173927
Brumptomyia mesai MK851243	Lutzomyia longipalpis MK851261	0.173927
Brumptomyia mesai MK851243	Psathyromyia shannoni MK851284	0.177125
Brumptomyia mesai MK851243	Psathyromyia shannoni MK851275	0.177125
Brumptomyia mesai MK851243	Psathyromyia shannoni MK851276	0.177125
Brumptomyia mesai MK851243	Psathyromyia shannoni MK851278	0.177125
Brumptomyia mesai MK851243	Psathyromyia shannoni MK851281	0.177125
Brumptomyia mesai MK851242	Psathyromyia shannoni MK851283	0.177125
Psathyromyia shannoni MK851283	Brumptomyia mesai MK851244	0.177125
Brumptomyia mesai MK851243	Psathyromyia shannoni MK851279	0.177125
Brumptomyia mesai MK851243	Psathyromyia shannoni MK851285	0.177125
Brumptomyia mesai MK851242	Psathyromyia shannoni MK851280	0.177237
Psathyromyia shannoni MK851280	Brumptomyia mesai MK851244	0.177237
Brumptomyia mesai MK851242	Psathyromyia shannoni MK851282	0.177237
Brumptomyia mesai MK851244	Psathyromyia shannoni MK851282	0.177237
Dampfomyia beltrani|steatopyga MK851246	Lutzomyia longipalpis MK851267	0.177525
Dampfomyia beltrani|steatopyga MK851245	Lutzomyia longipalpis MK851266	0.177525
Dampfomyia beltrani|steatopyga MK851245	Lutzomyia longipalpis MK851254	0.177525
Dampfomyia beltrani|steatopyga MK851246	Lutzomyia longipalpis MK851264	0.177525
Dampfomyia beltrani|steatopyga MK851245	Lutzomyia longipalpis MK851263	0.177525
Dampfomyia beltrani|steatopyga MK851245	Lutzomyia longipalpis MK851262	0.177525
Dampfomyia beltrani|steatopyga MK851245	Lutzomyia longipalpis MK851261	0.177525
Dampfomyia beltrani|steatopyga MK851245	Lutzomyia longipalpis MK851260	0.177525
Dampfomyia beltrani|steatopyga MK851246	Lutzomyia longipalpis MK851259	0.177525
Dampfomyia beltrani|steatopyga MK851245	Lutzomyia longipalpis MK851258	0.177525
Dampfomyia beltrani|steatopyga MK851246	Lutzomyia longipalpis MK851257	0.177525
Dampfomyia beltrani|steatopyga MK851246	Lutzomyia longipalpis MK851256	0.177525
Dampfomyia beltrani|steatopyga MK851245	Lutzomyia longipalpis MK851255	0.177525
Dampfomyia beltrani|steatopyga MK851245	Lutzomyia longipalpis MK851273	0.177525
Dampfomyia beltrani|steatopyga MK851246	Lutzomyia longipalpis MK851272	0.177525
Dampfomyia beltrani|steatopyga MK851246	Lutzomyia longipalpis MK851271	0.177525
Dampfomyia beltrani|steatopyga MK851245	Lutzomyia longipalpis MK851270	0.177525
Dampfomyia beltrani|steatopyga MK851246	Lutzomyia longipalpis MK851269	0.177525
Dampfomyia beltrani|steatopyga MK851245	Lutzomyia longipalpis MK851268	0.177525
Brumptomyia mesai MK851243	Psathyromyia shannoni MK851283	0.180941
Brumptomyia mesai MK851243	Psathyromyia shannoni MK851280	0.181047
Brumptomyia mesai MK851243	Psathyromyia shannoni MK851282	0.181047
Dampfomyia beltrani|steatopyga MK851245	Lutzomyia longipalpis MK851267	0.181493
Dampfomyia beltrani|steatopyga MK851245	Lutzomyia longipalpis MK851264	0.181493
Dampfomyia beltrani|steatopyga MK851245	Lutzomyia longipalpis MK851259	0.181493
Dampfomyia beltrani|steatopyga MK851245	Lutzomyia longipalpis MK851257	0.181493
Dampfomyia beltrani|steatopyga MK851245	Lutzomyia longipalpis MK851256	0.181493
Dampfomyia beltrani|steatopyga MK851245	Lutzomyia longipalpis MK851272	0.181493
Dampfomyia beltrani|steatopyga MK851245	Lutzomyia longipalpis MK851271	0.181493
Dampfomyia beltrani|steatopyga MK851245	Lutzomyia longipalpis MK851269	0.181493
Dampfomyia beltrani|steatopyga MK851245	Bichromomyia olmeca olmeca MK851274	0.18295
Psathyromyia shannoni MK851284	Dampfomyia deleoni MK851252	0.184778
Psathyromyia shannoni MK851275	Dampfomyia deleoni MK851252	0.184778
Psathyromyia shannoni MK851276	Dampfomyia deleoni MK851252	0.184778
Psathyromyia shannoni MK851278	Dampfomyia deleoni MK851252	0.184778
Psathyromyia shannoni MK851281	Dampfomyia deleoni MK851252	0.184778
Psathyromyia shannoni MK851279	Dampfomyia deleoni MK851252	0.184778
Psathyromyia shannoni MK851285	Dampfomyia deleoni MK851252	0.184778
Psathyromyia shannoni MK851284	Dampfomyia deleoni MK851253	0.184778
Psathyromyia shannoni MK851275	Dampfomyia deleoni MK851253	0.184778
Psathyromyia shannoni MK851276	Dampfomyia deleoni MK851253	0.184778
Psathyromyia shannoni MK851278	Dampfomyia deleoni MK851253	0.184778
Psathyromyia shannoni MK851281	Dampfomyia deleoni MK851253	0.184778
Psathyromyia shannoni MK851279	Dampfomyia deleoni MK851253	0.184778
Psathyromyia shannoni MK851285	Dampfomyia deleoni MK851253	0.184778
Psathyromyia shannoni MK851284	Dampfomyia deleoni MK851249	0.184778
Psathyromyia shannoni MK851275	Dampfomyia deleoni MK851249	0.184778
Psathyromyia shannoni MK851276	Dampfomyia deleoni MK851249	0.184778
Psathyromyia shannoni MK851278	Dampfomyia deleoni MK851249	0.184778
Psathyromyia shannoni MK851281	Dampfomyia deleoni MK851249	0.184778
Psathyromyia shannoni MK851279	Dampfomyia deleoni MK851249	0.184778
Psathyromyia shannoni MK851285	Dampfomyia deleoni MK851249	0.184778
Psathyromyia shannoni MK851284	Dampfomyia deleoni MK851250	0.184778
Psathyromyia shannoni MK851275	Dampfomyia deleoni MK851250	0.184778
Psathyromyia shannoni MK851276	Dampfomyia deleoni MK851250	0.184778
Psathyromyia shannoni MK851278	Dampfomyia deleoni MK851250	0.184778
Psathyromyia shannoni MK851281	Dampfomyia deleoni MK851250	0.184778
Psathyromyia shannoni MK851279	Dampfomyia deleoni MK851250	0.184778
Psathyromyia shannoni MK851285	Dampfomyia deleoni MK851250	0.184778
Psathyromyia shannoni MK851283	Dampfomyia deleoni MK851252	0.184878
Psathyromyia shannoni MK851283	Dampfomyia deleoni MK851253	0.184878
Psathyromyia shannoni MK851283	Dampfomyia deleoni MK851249	0.184878
Psathyromyia shannoni MK851283	Dampfomyia deleoni MK851250	0.184878
Dampfomyia beltrani|steatopyga MK851246	Lutzomyia longipalpis MK851265	0.185493
Brumptomyia mesai MK851243	Dampfomyia beltrani|steatopyga MK851246	0.186177
Brumptomyia mesai MK851242	Dampfomyia beltrani|steatopyga MK851246	0.186447
Dampfomyia beltrani|steatopyga MK851246	Brumptomyia mesai MK851244	0.186447
Dampfomyia beltrani|steatopyga MK851246	Bichromomyia olmeca olmeca MK851274	0.187049
Psathyromyia shannoni MK851284	Dampfomyia deleoni MK851251	0.188731
Psathyromyia shannoni MK851275	Dampfomyia deleoni MK851251	0.188731
Psathyromyia shannoni MK851276	Dampfomyia deleoni MK851251	0.188731
Psathyromyia shannoni MK851278	Dampfomyia deleoni MK851251	0.188731
Psathyromyia shannoni MK851281	Dampfomyia deleoni MK851251	0.188731
Psathyromyia shannoni MK851279	Dampfomyia deleoni MK851251	0.188731
Psathyromyia shannoni MK851285	Dampfomyia deleoni MK851251	0.188731
Psathyromyia shannoni MK851280	Dampfomyia deleoni MK851252	0.188731
Psathyromyia shannoni MK851282	Dampfomyia deleoni MK851252	0.188731
Psathyromyia shannoni MK851280	Dampfomyia deleoni MK851253	0.188731
Psathyromyia shannoni MK851282	Dampfomyia deleoni MK851253	0.188731
Psathyromyia shannoni MK851280	Dampfomyia deleoni MK851249	0.188731
Psathyromyia shannoni MK851282	Dampfomyia deleoni MK851249	0.188731
Psathyromyia shannoni MK851280	Dampfomyia deleoni MK851250	0.188731
Psathyromyia shannoni MK851282	Dampfomyia deleoni MK851250	0.188731
Psathyromyia shannoni MK851283	Dampfomyia deleoni MK851251	0.188846
Dampfomyia beltrani|steatopyga MK851245	Lutzomyia longipalpis MK851265	0.189525
Dampfomyia beltrani|steatopyga MK851245	Psathyromyia shannoni MK851284	0.189748
Dampfomyia beltrani|steatopyga MK851245	Psathyromyia shannoni MK851275	0.189748
Dampfomyia beltrani|steatopyga MK851245	Psathyromyia shannoni MK851276	0.189748
Dampfomyia beltrani|steatopyga MK851245	Psathyromyia shannoni MK851278	0.189748
Dampfomyia beltrani|steatopyga MK851245	Psathyromyia shannoni MK851281	0.189748
Dampfomyia beltrani|steatopyga MK851245	Psathyromyia shannoni MK851282	0.189748
Dampfomyia beltrani|steatopyga MK851245	Psathyromyia shannoni MK851279	0.189748
Dampfomyia beltrani|steatopyga MK851245	Psathyromyia shannoni MK851285	0.189748
Brumptomyia mesai MK851243	Dampfomyia beltrani|steatopyga MK851245	0.190259
Brumptomyia mesai MK851242	Dampfomyia beltrani|steatopyga MK851245	0.190545
Dampfomyia beltrani|steatopyga MK851245	Brumptomyia mesai MK851244	0.190545
Psathyromyia shannoni MK851277	Dampfomyia deleoni MK851252	0.192519
Psathyromyia shannoni MK851277	Dampfomyia deleoni MK851253	0.192519
Psathyromyia shannoni MK851277	Dampfomyia deleoni MK851249	0.192519
Psathyromyia shannoni MK851277	Dampfomyia deleoni MK851250	0.192519
Psathyromyia shannoni MK851280	Dampfomyia deleoni MK851251	0.192715
Psathyromyia shannoni MK851282	Dampfomyia deleoni MK851251	0.192715
Brumptomyia mesai MK851242	Psathyromyia shannoni MK851277	0.193175
Psathyromyia shannoni MK851277	Brumptomyia mesai MK851244	0.193175
Dampfomyia beltrani|steatopyga MK851245	Psathyromyia shannoni MK851283	0.19359
Dampfomyia beltrani|steatopyga MK851245	Psathyromyia shannoni MK851277	0.19383
Dampfomyia beltrani|steatopyga MK851245	Psathyromyia shannoni MK851280	0.19383
Psathyromyia shannoni MK851284	Dampfomyia beltrani|steatopyga MK851246	0.19383
Psathyromyia shannoni MK851275	Dampfomyia beltrani|steatopyga MK851246	0.19383
Psathyromyia shannoni MK851276	Dampfomyia beltrani|steatopyga MK851246	0.19383
Psathyromyia shannoni MK851278	Dampfomyia beltrani|steatopyga MK851246	0.19383
Psathyromyia shannoni MK851281	Dampfomyia beltrani|steatopyga MK851246	0.19383
Dampfomyia beltrani|steatopyga MK851246	Psathyromyia shannoni MK851282	0.19383
Dampfomyia beltrani|steatopyga MK851246	Psathyromyia shannoni MK851279	0.19383
Dampfomyia beltrani|steatopyga MK851246	Psathyromyia shannoni MK851285	0.19383
Psathyromyia shannoni MK851277	Dampfomyia deleoni MK851251	0.196503
Brumptomyia mesai MK851243	Psathyromyia shannoni MK851277	0.197048
Psathyromyia shannoni MK851283	Dampfomyia beltrani|steatopyga MK851246	0.197689
Psathyromyia shannoni MK851277	Dampfomyia beltrani|steatopyga MK851246	0.197945
Psathyromyia shannoni MK851280	Dampfomyia beltrani|steatopyga MK851246	0.197945
